# Supplementary material for: Characterize the Complete Mitogenome of Semiaquilegia guangxiensis and Assess the Efficiency of the Mitochondrial Genes in Ranunculales Phylogeny
Source: Ecol Evol. 2025 Mar 27;15(4):e71165. doi: 10.1002/ece3.71165 (PMC11949572; doi:10.1002/ece3.71165)
Supplement: Supplementary file 1 — Tables S1‐S10. [file ECE3-15-e71165-s001.xlsx]

## Sheet: Sheet1
Table S1 SSRs in the mitochondrial genome of S. guangxiensis
Mitochondrial genome	SSR nr.	SSR type	SSR	size	start	end
Chromosome 1	1	p4	(TTCA)3	12	3180	3191
Chromosome 1	2	p4	(TCTT)3	12	7092	7103
Chromosome 1	3	p2	(TA)5	10	8212	8221
Chromosome 1	4	p2	(TC)5	10	15972	15981
Chromosome 1	5	p4	(TTCC)3	12	20629	20640
Chromosome 1	6	p4	(CAGT)3	12	28779	28790
Chromosome 1	7	p4	(CGGC)3	12	32241	32252
Chromosome 1	8	p4	(CATT)3	12	35767	35778
Chromosome 1	9	p4	(AGCA)3	12	43412	43423
Chromosome 1	10	p3	(AGC)5	15	44943	44957
Chromosome 1	11	p4	(GAAA)3	12	50910	50921
Chromosome 1	12	p1	(A)15	15	60254	60268
Chromosome 1	13	p1	(T)14	14	63593	63606
Chromosome 1	14	p4	(ACAT)3	12	64608	64619
Chromosome 1	15	p1	(T)14	14	65693	65706
Chromosome 1	16	p2	(TA)5	10	67069	67078
Chromosome 1	17	p1	(C)10	10	71109	71118
Chromosome 1	18	p1	(T)10	10	73409	73418
Chromosome 1	19	p4	(TTAC)3	12	77537	77548
Chromosome 1	20	p4	(CCTG)3	12	89133	89144
Chromosome 1	21	p4	(AAAG)3	12	89156	89167
Chromosome 1	22	p2	(AT)6	12	89624	89635
Chromosome 1	23	p1	(A)14	14	94481	94494
Chromosome 1	24	p4	(TTGC)3	12	96512	96523
Chromosome 1	25	p1	(T)12	12	98217	98228
Chromosome 1	26	p4	(TTTC)3	12	112294	112305
Chromosome 1	27	p1	(T)12	12	112607	112618
Chromosome 1	28	p1	(A)10	10	120844	120853
Chromosome 1	29	p4	(CTTG)3	12	124093	124104
Chromosome 1	30	p1	(T)11	11	138631	138641
Chromosome 1	31	p2	(AT)5	10	152326	152335
Chromosome 1	32	p1	(T)12	12	165161	165172
Chromosome 1	33	p2	(TC)5	10	165292	165301
Chromosome 1	34	p2	(AG)6	12	165743	165754
Chromosome 1	35	p1	(T)10	10	166755	166764
Chromosome 1	36	p2	(CT)5	10	174145	174154
Chromosome 1	37	p2	(CT)5	10	179347	179356
Chromosome 1	38	p4	(TATG)3	12	182694	182705
Chromosome 1	39	p1	(T)10	10	183954	183963
Chromosome 1	40	p2	(AT)5	10	185776	185785
Chromosome 1	41	p1	(T)11	11	187095	187105
Chromosome 1	42	p1	(T)10	10	187304	187313
Chromosome 1	43	p6	(TATTAA)3	18	187508	187525
Chromosome 1	44	p2	(AG)5	10	195938	195947
Chromosome 1	45	p2	(AT)6	12	197620	197631
Chromosome 1	46	p1	(T)12	12	213235	213246
Chromosome 1	47	p2	(GA)5	10	214804	214813
Chromosome 1	48	p1	(A)15	15	216127	216141
Chromosome 1	49	p2	(CA)5	10	217578	217587
Chromosome 1	50	p4	(AGCT)3	12	219347	219358
Chromosome 1	51	p1	(T)10	10	219570	219579
Chromosome 1	52	p4	(GGAG)3	12	220961	220972
Chromosome 1	53	p4	(TTCT)3	12	223201	223212
Chromosome 1	54	p1	(T)10	10	228221	228230
Chromosome 1	55	p4	(TTGC)3	12	231970	231981
Chromosome 1	56	p4	(TTTC)3	12	233701	233712
Chromosome 1	57	p2	(CT)5	10	236275	236284
Chromosome 1	58	p4	(TAGC)3	12	246199	246210
Chromosome 1	59	p4	(CTTA)3	12	253937	253948
Chromosome 1	60	p3	(AGC)4	12	255911	255922
Chromosome 1	61	p4	(AGAA)3	12	257420	257431
Chromosome 1	62	p4	(ATGA)3	12	257588	257599
Chromosome 1	63	p1	(A)10	10	258175	258184
Chromosome 1	64	p2	(GT)5	10	259664	259673
Chromosome 1	65	p4	(GCTA)3	12	259900	259911
Chromosome 1	66	p4	(CTTT)3	12	260841	260852
Chromosome 1	67	p4	(CACC)3	12	261642	261653
Chromosome 1	68	p3	(AAG)4	12	261906	261917
Chromosome 1	69	p2	(TA)9	18	263829	263846
Chromosome 1	70	p3	(AAG)4	12	266049	266060
Chromosome 1	71	p2	(AG)6	12	268082	268093
Chromosome 1	72	p4	(ATCA)4	16	268923	268938
Chromosome 1	73	p2	(TA)5	10	276005	276014
Chromosome 1	74	p4	(AAGG)3	12	292684	292695
Chromosome 1	75	p4	(ATAG)3	12	299535	299546
Chromosome 1	76	p1	(A)12	12	308655	308666
Chromosome 1	77	p4	(GCAA)3	12	310360	310371
Chromosome 1	78	p1	(T)14	14	312389	312402
Chromosome 1	79	p2	(AT)6	12	317248	317259
Chromosome 1	80	p4	(CTTT)3	12	317716	317727
Chromosome 1	81	p4	(CAGG)3	12	317739	317750
Chromosome 1	82	p4	(TCGC)3	12	323671	323682
Chromosome 1	83	p4	(TCGG)3	12	325997	326008
Chromosome 1	84	p2	(AG)5	10	326555	326564
Chromosome 1	85	p4	(TCCT)3	12	327344	327355
Chromosome 1	86	p4	(GTCT)3	12	330219	330230
Chromosome 1	87	p1	(T)10	10	335293	335302
Chromosome 1	88	p3	(GTT)4	12	335939	335950
Chromosome 1	89	p4	(TCTA)3	12	337902	337913
Chromosome 1	90	p1	(A)11	11	341499	341509
Chromosome 1	91	p1	(A)10	10	349254	349263
Chromosome 1	92	p1	(A)10	10	349826	349835
Chromosome 1	93	p2	(TA)6	12	354408	354419
Chromosome 1	94	p1	(T)11	11	354911	354921
Chromosome 1	95	p4	(CATT)3	12	356260	356271
Chromosome 1	96	p1	(A)11	11	357274	357284
Chromosome 1	97	p1	(T)10	10	361333	361342
Chromosome 1	98	p2	(CT)5	10	364992	365001
Chromosome 1	99	p1	(A)10	10	370011	370020
Chromosome 1	100	p4	(TTTC)3	12	379790	379801
Chromosome 1	101	p4	(GGCG)3	12	382032	382043
Chromosome 1	102	p3	(TAG)4	12	390595	390606
Chromosome 1	103	p4	(GGCG)3	12	390933	390944
Chromosome 1	104	p4	(GCTT)3	12	391201	391212
Chromosome 1	105	p4	(TCTT)3	12	391888	391899
Chromosome 1	106	p1	(T)10	10	392681	392690
Chromosome 1	107	p4	(CATT)3	12	393036	393047
Chromosome 1	108	p3	(TTC)7	21	393369	393389
Chromosome 1	109	p4	(GAAA)3	12	395511	395522
Chromosome 1	110	p1	(T)10	10	396802	396811
Chromosome 1	111	p4	(TCTT)3	12	397654	397665
Chromosome 1	112	p4	(CTTT)3	12	397711	397722
Chromosome 1	113	p1	(T)10	10	404668	404677
Chromosome 1	114	p4	(TTTC)3	12	404758	404769
Chromosome 1	115	p2	(GA)5	10	408498	408507
Chromosome 1	116	p4	(ATTG)3	12	413716	413727
Chromosome 1	117	p1	(A)13	13	419320	419332
Chromosome 1	118	p1	(T)13	13	425324	425336
Chromosome 1	119	p1	(T)13	13	425631	425643
Chromosome 1	120	p1	(T)10	10	432773	432782
Chromosome 1	121	p2	(TA)5	10	435199	435208
Chromosome 1	122	p1	(G)11	11	435889	435899
Chromosome 1	123	p4	(ATGG)3	12	436714	436725
Chromosome 1	124	p2	(CT)5	10	439430	439439
Chromosome 1	125	p3	(ATA)4	12	442727	442738
Chromosome 1	126	p2	(AG)5	10	445550	445559
Chromosome 1	127	p1	(A)10	10	446712	446721
Chromosome 1	128	p2	(AT)7	14	447213	447226
Chromosome 1	129	p4	(CTTT)3	12	447344	447355
Chromosome 1	130	p2	(AT)8	16	449565	449580
Chromosome 1	131	p1	(T)10	10	451320	451329
Chromosome 1	132	p4	(AGCT)3	12	452198	452209
Chromosome 1	133	p1	(T)11	11	453039	453049
Chromosome 1	134	p2	(AT)6	12	453178	453189
Chromosome 1	135	p1	(T)11	11	454589	454599
Chromosome 1	136	p2	(AG)5	10	455656	455665
Chromosome 1	137	p3	(GAA)4	12	460463	460474
Chromosome 1	138	p4	(CTTT)3	12	460910	460921

## Sheet: Sheet2
Table S2 Tandem repeat sequences in the mitochondrial genome of S. guangxiensis
Indices	Period	Copy	Consensus	Percent	Percent	Score	A	C	G	T	Entropy
	Size	Number	Size	Matches	Indels						(0-2)
16249--16278	15	2	15	93	0	51	26	30	10	33	1.89
74123--74163	21	2	21	85	0	55	31	12	26	29	1.92
135091--135131	20	2	20	90	0	64	14	26	26	31	1.95
153833--153864	16	2	16	100	0	64	37	6	0	56	1.25
153951--153986	16	2.2	17	90	5	56	52	13	0	33	1.41
154020--154122	10	10.3	10	68	26	58	31	7	3	57	1.45
154053--154114	13	4.6	13	77	15	72	29	6	3	61	1.37
154020--154122	41	2.6	38	86	13	154	31	7	3	57	1.45
155131--155217	15	5.8	15	98	0	165	19	39	5	35	1.76
164170--164219	24	2.1	24	96	0	91	54	4	22	20	1.61
173242--173283	21	2	21	100	0	84	28	19	33	19	1.96
186589--186619	14	2.2	14	100	0	62	35	6	0	58	1.24
186624--186657	11	2.9	12	86	8	52	55	0	0	44	0.99
187704--187739	16	2.2	17	90	5	56	52	13	0	33	1.41
187773--187875	10	10.3	10	68	26	58	31	7	3	57	1.45
187806--187867	13	4.6	13	77	15	72	29	6	3	61	1.37
187773--187875	41	2.6	38	86	13	154	31	7	3	57	1.45
188884--188970	15	5.8	15	98	0	165	19	39	5	35	1.76
223868--223894	13	2.1	13	100	0	54	14	18	14	51	1.76
260545--260598	27	2	27	100	0	108	33	11	14	40	1.82
268543--268632	36	2.5	36	100	0	180	21	27	20	31	1.98
338414--338445	16	2	16	100	0	64	31	18	12	37	1.88
357264--357324	29	2	30	93	6	106	68	8	13	9	1.38
376074--376144	33	2.2	33	82	5	81	42	8	32	16	1.79
413588--413659	36	2	36	97	0	135	22	22	29	26	1.99
415565--415594	16	1.9	15	100	0	51	56	20	20	3	1.56
420190--420243	27	2	27	100	0	108	29	25	11	33	1.91
420195--420250	27	2.2	25	87	9	78	28	25	16	30	1.96
422551--422590	15	2.7	15	96	0	71	12	32	10	45	1.75
425408--425531	34	3.6	34	93	0	212	18	37	22	20	1.94
433476--433554	39	2	39	100	0	158	22	27	17	31	1.97
453064--453138	17	4.3	17	78	13	64	66	0	4	29	1.09
464199--464237	17	2.2	18	86	4	53	10	28	17	43	1.82

## Sheet: Sheet3
Table S3 Dispersed repeat sequences in the mitochondrial genome of S. guangxiensis
The repeat length of the first part	The starting site of the first part	Matching direction	The repeat length of the second part	The starting site of the second part	Interval distance of repeats	E-value
40	453073	R	40	453073	-2	3.69e-10
17762	86405	P	17762	302715	0	0
5678	18049	P	5678	289598	0	0
358	44469	P	358	348320	0	1.85e-205
224	295023	P	224	437388	0	8.75e-125
219	179017	P	219	405670	-1	5.89e-119
206	248669	P	206	315885	0	6.01e-114
201	246336	P	201	440350	0	6.16e-111
199	107342	P	199	459974	-1	5.88e-107
194	295053	P	194	439143	0	1.01e-106
162	352017	P	162	433754	0	1.86e-87
141	246853	P	141	433759	0	8.19e-75
134	251099	P	134	337728	0	1.34e-70
144	357719	P	144	383436	-3	1.68e-69
128	38842	P	128	433747	0	5.49e-67
125	18100	P	125	390632	0	3.52e-65
125	390632	P	125	437410	0	3.52e-65
125	390632	P	125	439165	0	3.52e-65
120	433756	P	120	438295	-1	1.3e-59
120	433756	P	120	446538	-1	1.3e-59
120	433756	P	120	450080	-1	1.3e-59
112	433764	P	112	438295	0	2.36e-57
112	433764	P	112	446538	0	2.36e-57
112	433764	P	112	450080	0	2.36e-57
114	165052	P	114	249255	-1	5.04e-56
120	249266	P	120	262860	-3	2.73e-55
108	20332	P	108	412124	0	6.04e-55
119	253532	P	119	445291	-3	1.06e-54
113	357750	P	113	383436	-2	3.36e-53
113	91482	P	113	335625	-3	3.73e-51
102	253555	P	102	445285	-1	7.57e-49
107	91466	P	107	335647	-3	1.29e-47
99	91496	P	99	335625	-2	6.91e-45
95	253551	P	95	271086	-1	1.16e-44
91	91504	P	91	335625	-1	2.83e-42
86	258806	P	86	389790	0	1.06e-41
83	164937	P	83	249397	0	6.8e-40
89	342178	P	89	368041	-2	5.85e-39
92	249404	P	92	319818	-3	8.8e-39
81	294641	P	81	389578	0	1.09e-38
87	249415	P	87	319812	-2	8.95e-38
83	26499	P	83	396962	-2	2.08e-35
78	357785	P	78	383436	-1	1.63e-34
77	20511	P	77	174299	-1	6.44e-34
71	253575	P	71	271086	0	1.14e-32
73	249429	P	73	319812	-1	1.56e-31
72	90695	P	72	122153	-1	6.16e-31
68	25871	P	68	357416	0	7.3e-31
71	44401	P	71	348676	-1	2.43e-30
77	248918	P	77	315765	-3	5.5e-30
66	38653	P	66	436282	0	1.17e-29
76	86972	P	76	164937	-3	2.12e-29
70	249316	P	70	262860	-2	9.92e-28
70	390780	P	70	433805	-2	9.92e-28
65	86983	P	65	164937	-1	9.11e-27
61	16694	P	61	258811	0	1.2e-26
60	165106	P	60	249255	0	4.79e-26
70	144984	P	70	389223	-3	6.75e-26
59	76116	P	59	260751	0	1.91e-25
62	52300	P	62	294822	-1	5.56e-25
56	16263	P	56	234593	0	1.23e-23
66	248888	P	66	315806	-3	1.44e-23
62	34483	P	62	354793	-2	5.09e-23
65	145562	P	65	388627	-3	5.51e-23
54	357809	P	54	383436	0	1.96e-22
53	18422	P	53	128190	0	7.84e-22
53	38666	P	53	76092	0	7.84e-22
62	248958	P	62	315740	-3	3.05e-21
51	86997	P	51	164937	0	1.25e-20
54	107566	P	54	459925	-1	3.18e-20
50	276575	P	50	290475	0	5.02e-20
53	153191	P	53	153191	-1	1.25e-19
49	76090	P	49	258845	0	2.01e-19
49	258845	P	49	436280	0	2.01e-19
48	295147	P	48	436315	0	8.03e-19
48	348450	P	48	460401	0	8.03e-19
48	390679	P	48	436315	0	8.03e-19
47	16001	P	47	253596	0	3.21e-18
47	38672	P	47	389790	0	3.21e-18
47	44381	P	47	397780	0	3.21e-18
47	273047	P	47	294859	0	3.21e-18
46	20394	P	46	475560	0	1.28e-17
46	261100	P	46	285924	0	1.28e-17
49	342218	P	49	368041	-1	2.95e-17
55	91832	P	55	338196	-3	3.47e-17
44	128199	P	44	273050	0	2.06e-16
53	145018	P	53	389206	-3	4.96e-16
43	90724	P	43	122153	0	8.22e-16
42	20546	P	42	174299	0	3.29e-15
42	176214	P	42	268627	0	3.29e-15
42	232345	P	42	428335	0	3.29e-15
48	145579	P	48	388627	-2	8.15e-15
41	87007	P	41	468556	0	1.32e-14
41	249439	P	41	468556	0	1.32e-14
41	271160	P	41	449949	0	1.32e-14
41	433907	P	41	438227	0	1.32e-14
49	19194	P	49	140074	-3	9.99e-14
43	34502	P	43	354793	-1	1.06e-13
43	295105	P	43	436442	-1	1.06e-13
43	390637	P	43	436442	-1	1.06e-13
46	91608	P	46	335558	-2	1.2e-13
46	248908	P	46	315806	-2	1.2e-13
39	76124	P	39	411216	0	2.1e-13
39	76124	P	39	474652	0	2.1e-13
48	331692	P	48	354063	-3	3.75e-13
42	245549	P	42	293024	-1	4.14e-13
45	18982	P	45	140292	-2	4.58e-13
45	25871	P	45	111996	-2	4.58e-13
38	42174	P	38	258856	0	8.42e-13
38	258856	P	38	449947	0	8.42e-13
47	276824	P	47	290237	-3	1.41e-12
47	276836	P	47	290225	-3	1.41e-12
41	26541	P	41	396962	-1	1.62e-12
44	9301	P	44	221587	-2	1.75e-12
44	16366	P	44	91601	-2	1.75e-12
37	42176	P	37	271164	0	3.37e-12
37	271165	P	37	389789	0	3.37e-12
36	38683	P	36	42176	0	1.35e-11
36	38683	P	36	449949	0	1.35e-11
36	76092	P	36	271165	0	1.35e-11
36	76191	P	36	446475	0	1.35e-11
36	271165	P	36	436282	0	1.35e-11
45	19846	P	45	139407	-3	1.97e-11
42	18457	P	42	253532	-2	2.55e-11
42	90828	P	42	315411	-2	2.55e-11
42	91429	P	42	316012	-2	2.55e-11
42	91845	P	42	338196	-2	2.55e-11
42	248706	P	42	315411	-2	2.55e-11
35	16014	P	35	76116	0	5.39e-11
35	52318	P	35	273087	0	5.39e-11
35	76191	P	35	438233	0	5.39e-11
35	419300	P	35	425320	0	5.39e-11
35	433907	P	35	446476	0	5.39e-11
38	91616	P	38	335558	-1	9.6e-11
41	136463	P	41	194283	-2	9.71e-11
34	18186	P	34	271342	0	2.16e-10
34	18186	P	34	438210	0	2.16e-10
34	52300	P	34	128190	0	2.16e-10
34	76117	P	34	271102	0	2.16e-10
34	76117	P	34	445312	0	2.16e-10
34	253596	P	34	260775	0	2.16e-10
34	271342	P	34	437496	0	2.16e-10
34	271342	P	34	439251	0	2.16e-10
34	436453	P	34	438208	0	2.16e-10
34	437496	P	34	438210	0	2.16e-10
34	438210	P	34	439251	0	2.16e-10
43	91452	P	43	335725	-3	2.74e-10
43	213770	P	43	308537	-3	2.74e-10
40	277910	P	40	291925	-2	3.69e-10
40	323327	P	40	412300	-2	3.69e-10
40	331700	P	40	354063	-2	3.69e-10
33	16722	P	33	260758	0	8.62e-10
33	18130	P	33	38653	0	8.62e-10
33	38653	P	33	437440	0	8.62e-10
33	38653	P	33	439195	0	8.62e-10
33	76135	P	33	258811	0	8.62e-10
33	260758	P	33	389838	0	8.62e-10
33	352029	P	33	353260	0	8.62e-10
42	9245	P	42	221645	-3	1.02e-09
42	52316	P	42	253532	-3	1.02e-09
42	249386	P	42	319886	-3	1.02e-09
39	19204	P	39	140074	-2	1.4e-09
36	170270	P	36	432621	-1	1.45e-09
32	246054	P	32	436542	0	3.45e-09
32	271342	P	32	436453	0	3.45e-09
41	288843	P	41	425737	-3	3.79e-09
38	144870	P	38	389368	-2	5.33e-09
35	18459	P	35	273087	-1	5.66e-09
31	411	P	31	18638	0	1.38e-08
31	411	P	31	389613	0	1.38e-08
31	9314	P	31	221587	0	1.38e-08
31	20026	P	31	410957	0	1.38e-08
31	20026	P	31	474393	0	1.38e-08
40	100557	P	40	236068	-3	1.4e-08
40	248996	P	40	315724	-3	1.4e-08
37	315419	P	37	383597	-2	2.02e-08
34	121295	P	34	271455	-1	2.2e-08
34	257629	P	34	271455	-1	2.2e-08
39	131219	P	39	433691	-3	5.19e-08
30	91739	P	30	388265	0	5.52e-08
30	342237	P	30	368041	0	5.52e-08
33	91892	P	33	338163	-1	8.54e-08
33	348687	P	33	383580	-1	8.54e-08
38	72426	P	38	219691	-3	1.92e-07
32	246850	P	32	353260	-1	3.31e-07
32	276851	P	32	290225	-1	3.31e-07
37	16026	P	37	16684	-3	7.07e-07
37	16684	P	37	260787	-3	7.07e-07
34	19216	P	34	140067	-2	1.09e-06
31	42168	P	31	445387	-1	1.28e-06
31	91856	P	31	338196	-1	1.28e-06
31	166034	P	31	436205	-1	1.28e-06
31	167597	P	31	288595	-1	1.28e-06
31	284072	P	31	445664	-1	1.28e-06
36	14915	P	36	53089	-3	2.6e-06
36	16674	P	36	18464	-3	2.6e-06
33	100568	P	33	236064	-2	4.1e-06
30	16019	P	30	436306	-1	4.97e-06
30	16722	P	30	411214	-1	4.97e-06
30	16722	P	30	474650	-1	4.97e-06
30	17044	P	30	141539	-1	4.97e-06
30	19861	P	30	139407	-1	4.97e-06
30	43436	P	30	436497	-1	4.97e-06
30	76083	P	30	295192	-1	4.97e-06
30	76083	P	30	390724	-1	4.97e-06
30	144537	P	30	390297	-1	4.97e-06
30	145417	P	30	388835	-1	4.97e-06
30	260780	P	30	436306	-1	4.97e-06
30	295192	P	30	436273	-1	4.97e-06
30	389838	P	30	411214	-1	4.97e-06
30	389838	P	30	474650	-1	4.97e-06
30	390724	P	30	436273	-1	4.97e-06
30	436660	P	30	450230	-1	4.97e-06
35	16037	P	35	253532	-3	9.52e-06
35	19643	P	35	139620	-3	9.52e-06
35	144587	P	35	390243	-3	9.52e-06
32	277304	P	32	289763	-2	1.54e-05
34	14954	P	34	328937	-3	3.48e-05
31	25102	P	31	388172	-2	5.77e-05
31	91946	P	31	338115	-2	5.77e-05
31	107595	P	31	459919	-2	5.77e-05
31	144429	P	31	390451	-2	5.77e-05
31	253603	P	31	411224	-2	5.77e-05
31	253603	P	31	474660	-2	5.77e-05
31	272380	P	31	411503	-2	5.77e-05
31	272380	P	31	474939	-2	5.77e-05
33	144743	P	33	390090	-3	0.000127
33	163382	P	33	441967	-3	0.000127
30	306	P	30	17850	-2	0.000216
30	16694	P	30	38669	-2	0.000216
30	17690	P	30	413987	-2	0.000216
30	19001	P	30	140288	-2	0.000216
30	19182	P	30	140105	-2	0.000216
30	35986	P	30	246343	-2	0.000216
30	38666	P	30	253594	-2	0.000216
30	67814	P	30	270428	-2	0.000216
30	104524	P	30	171707	-2	0.000216
30	130436	P	30	450231	-2	0.000216
30	271108	P	30	436305	-2	0.000216
30	296896	P	30	296896	-2	0.000216
30	316020	P	30	383604	-2	0.000216
30	323339	P	30	412298	-2	0.000216
30	429780	P	30	456045	-2	0.000216
30	436307	P	30	445316	-2	0.000216
30	445387	P	30	449942	-2	0.000216
32	14939	P	32	223934	-3	0.000462
32	15270	P	32	316576	-3	0.000462
32	16366	P	32	44621	-3	0.000462
32	23995	P	32	400756	-3	0.000462
32	238035	P	32	428546	-3	0.000462
32	246059	P	32	259985	-3	0.000462
32	271474	P	32	436202	-3	0.000462
32	276887	P	32	290189	-3	0.000462
31	11886	P	31	376411	-3	0.00167
31	16565	P	31	141835	-3	0.00167
31	17028	P	31	141554	-3	0.00167
31	38716	P	31	353268	-3	0.00167
31	44433	P	31	335768	-3	0.00167
31	44625	P	31	315234	-3	0.00167
31	91617	P	31	348491	-3	0.00167
31	246405	P	31	452048	-3	0.00167
31	249078	P	31	315651	-3	0.00167
30	851	P	30	229085	-3	0.00605
30	11338	P	30	307790	-3	0.00605
30	17358	P	30	141238	-3	0.00605
30	19688	P	30	139580	-3	0.00605
30	38721	P	30	433875	-3	0.00605
30	76086	P	30	445386	-3	0.00605
30	126266	P	30	144210	-3	0.00605
30	144734	P	30	390102	-3	0.00605
30	145860	P	30	388323	-3	0.00605
30	170279	P	30	432618	-3	0.00605
30	205266	P	30	350095	-3	0.00605
30	246162	P	30	259930	-3	0.00605
30	249062	P	30	315668	-3	0.00605
30	436276	P	30	445386	-3	0.00605
6681	153865	F	6681	187618	0	0
3394	408776	F	3394	472212	0	0
224	18078	F	224	437388	0	8.75e-125
206	90791	F	206	248669	0	6.01e-114
198	437384	F	198	439139	0	3.94e-109
194	18078	F	194	439143	0	1.01e-106
186	438233	F	186	446476	0	6.61e-102
185	145733	F	185	152661	-3	7.42e-94
162	56604	F	162	173483	0	1.86e-87
170	354178	F	170	357868	-2	3.67e-87
154	354194	F	154	357884	0	1.22e-82
150	121277	F	150	257611	0	3.12e-80
147	246853	F	147	352033	-1	8.81e-76
142	438277	F	142	450062	0	2.05e-75
142	446520	F	142	450062	0	2.05e-75
127	164851	F	127	468470	0	2.2e-66
125	295100	F	125	390632	0	3.52e-65
121	38842	F	121	352058	0	9e-63
116	38842	F	116	246878	0	9.22e-60
120	352057	F	120	438295	-1	1.3e-59
120	352057	F	120	446538	-1	1.3e-59
120	352057	F	120	450080	-1	1.3e-59
119	38842	F	119	438296	-1	5.14e-59
119	38842	F	119	446539	-1	5.14e-59
119	38842	F	119	450081	-1	5.14e-59
112	246877	F	112	438295	0	2.36e-57
112	246877	F	112	446538	0	2.36e-57
112	246877	F	112	450080	0	2.36e-57
108	292885	F	108	412124	0	6.04e-55
104	142006	F	104	153034	0	1.55e-52
103	165052	F	103	262877	0	6.19e-52
113	315287	F	113	335625	-3	3.73e-51
107	315309	F	107	335647	-3	1.29e-47
90	38517	F	90	121313	0	4.15e-44
90	38517	F	90	257647	0	4.15e-44
91	271086	F	91	445296	-1	2.83e-42
92	86972	F	92	249404	-3	8.8e-39
81	18603	F	81	389578	0	1.09e-38
87	86983	F	87	249415	-2	8.95e-38
77	174299	F	77	292737	-1	6.44e-34
78	38834	F	78	390772	-2	1.88e-32
70	10385	F	70	116194	0	4.56e-32
73	86997	F	73	249429	-1	1.56e-31
72	122153	F	72	316115	-1	6.16e-31
72	155130	F	72	155145	-1	6.16e-31
72	155130	F	72	188898	-1	6.16e-31
72	155145	F	72	188883	-1	6.16e-31
72	188883	F	72	188898	-1	6.16e-31
77	91040	F	77	248918	-3	5.5e-30
66	269826	F	66	410574	0	1.17e-29
66	269826	F	66	474010	0	1.17e-29
76	164937	F	76	319834	-3	2.12e-29
65	76080	F	65	436270	0	4.67e-29
75	145861	F	75	152789	-3	8.13e-29
64	411354	F	64	446867	0	1.87e-28
64	446867	F	64	474790	0	1.87e-28
70	246878	F	70	390780	-2	9.92e-28
70	352058	F	70	390780	-2	9.92e-28
70	390780	F	70	438296	-2	9.92e-28
70	390780	F	70	446539	-2	9.92e-28
70	390780	F	70	450081	-2	9.92e-28
72	173034	F	72	324048	-3	4.59e-27
61	16694	F	61	389810	0	1.2e-26
61	160430	F	61	377117	0	1.2e-26
61	194183	F	61	377117	0	1.2e-26
59	223719	F	59	410395	0	1.91e-25
59	223719	F	59	473831	0	1.91e-25
62	18441	F	62	52300	-1	5.56e-25
57	52437	F	57	411022	0	3.06e-24
57	52437	F	57	474458	0	3.06e-24
66	91010	F	66	248888	-3	1.44e-23
66	425407	F	66	425441	-3	1.44e-23
55	389724	F	55	436721	0	4.9e-23
62	234925	F	62	441786	-2	5.09e-23
58	173046	F	58	335482	-1	1.33e-22
54	268542	F	54	268578	0	1.96e-22
57	155130	F	57	155160	-1	5.24e-22
57	155130	F	57	188913	-1	5.24e-22
57	155160	F	57	188883	-1	5.24e-22
57	188883	F	57	188913	-1	5.24e-22
53	128190	F	53	294850	0	7.84e-22
62	91080	F	62	248958	-3	3.05e-21
51	16014	F	51	260775	0	1.25e-20
50	22800	F	50	276575	0	5.02e-20
50	75895	F	50	437935	0	5.02e-20
50	234937	F	50	441798	0	5.02e-20
50	257133	F	50	410682	0	5.02e-20
50	257133	F	50	474118	0	5.02e-20
59	234994	F	59	441855	-3	1.68e-19
48	18130	F	48	436315	0	8.03e-19
48	44649	F	48	460401	0	8.03e-19
48	436315	F	48	437440	0	8.03e-19
48	436315	F	48	439195	0	8.03e-19
57	425434	F	57	425468	-3	2.42e-18
47	16001	F	47	271089	0	3.21e-18
47	16001	F	47	445299	0	3.21e-18
47	18419	F	47	273047	0	3.21e-18
47	38672	F	47	258845	0	3.21e-18
47	76092	F	47	389790	0	3.21e-18
47	389790	F	47	436282	0	3.21e-18
50	257008	F	50	332697	-1	7.53e-18
56	425407	F	56	425475	-3	9.17e-18
46	292885	F	46	475560	0	1.28e-17
55	314995	F	55	338196	-3	3.47e-17
48	259969	F	48	436521	-1	1.16e-16
44	76182	F	44	433898	0	2.06e-16
42	42171	F	42	449944	0	3.29e-15
41	319834	F	41	468556	0	1.32e-14
40	433475	F	40	433514	0	5.26e-14
49	140074	F	49	294082	-3	9.99e-14
49	315008	F	49	338209	-3	9.99e-14
49	324060	F	49	335482	-3	9.99e-14
43	18177	F	43	436442	-1	1.06e-13
43	436442	F	43	437487	-1	1.06e-13
43	436442	F	43	439242	-1	1.06e-13
46	91030	F	46	248908	-2	1.2e-13
46	111996	F	46	357439	-2	1.2e-13
46	315228	F	46	335558	-2	1.2e-13
39	257019	F	39	332708	0	2.1e-13
39	260763	F	39	411216	0	2.1e-13
39	260763	F	39	474652	0	2.1e-13
42	20259	F	42	245549	-1	4.14e-13
42	155130	F	42	155175	-1	4.14e-13
42	155130	F	42	188928	-1	4.14e-13
42	155175	F	42	188883	-1	4.14e-13
42	188883	F	42	188928	-1	4.14e-13
45	140292	F	45	294298	-2	4.58e-13
38	42174	F	38	76090	0	8.42e-13
38	42174	F	38	436280	0	8.42e-13
38	76090	F	38	449947	0	8.42e-13
38	436280	F	38	449947	0	8.42e-13
47	23041	F	47	276824	-3	1.41e-12
47	23053	F	47	276836	-3	1.41e-12
47	78678	F	47	299084	-3	1.41e-12
41	7947	F	41	8048	-1	1.62e-12
44	16366	F	44	315237	-2	1.75e-12
37	16037	F	37	445375	0	3.37e-12
40	234870	F	40	441740	-1	6.31e-12
36	17569	F	36	391163	0	1.35e-11
36	38683	F	36	271165	0	1.35e-11
36	42176	F	36	389790	0	1.35e-11
36	173068	F	36	335504	0	1.35e-11
36	258856	F	36	271165	0	1.35e-11
36	389790	F	36	449949	0	1.35e-11
45	78689	F	45	299095	-3	1.97e-11
45	139407	F	45	293434	-3	1.97e-11
42	90828	F	42	91429	-2	2.55e-11
42	91429	F	42	248706	-2	2.55e-11
42	253532	F	42	294826	-2	2.55e-11
42	315411	F	42	316012	-2	2.55e-11
35	271342	F	35	438210	0	5.39e-11
35	335882	F	35	335972	0	5.39e-11
35	410761	F	35	452544	0	5.39e-11
35	452544	F	35	474197	0	5.39e-11
41	172905	F	41	302190	-2	9.71e-11
34	76117	F	34	253596	0	2.16e-10
34	174342	F	34	292780	0	2.16e-10
34	223739	F	34	455413	0	2.16e-10
34	246103	F	34	390556	0	2.16e-10
34	260775	F	34	271102	0	2.16e-10
34	260775	F	34	445312	0	2.16e-10
34	271342	F	34	295105	0	2.16e-10
34	271342	F	34	390637	0	2.16e-10
34	295105	F	34	438210	0	2.16e-10
34	390637	F	34	438210	0	2.16e-10
34	410415	F	34	455413	0	2.16e-10
34	455413	F	34	473851	0	2.16e-10
43	37515	F	43	132485	-3	2.74e-10
43	98302	F	43	213770	-3	2.74e-10
43	315387	F	43	335725	-3	2.74e-10
40	16363	F	40	335564	-2	3.69e-10
40	21360	F	40	277910	-2	3.69e-10
40	335794	F	40	348725	-2	3.69e-10
37	83073	F	37	468456	-1	3.74e-10
37	315237	F	37	335567	-1	3.74e-10
33	16722	F	33	76135	0	8.62e-10
33	38653	F	33	295162	0	8.62e-10
33	38653	F	33	390694	0	8.62e-10
33	76135	F	33	389838	0	8.62e-10
33	258811	F	33	260758	0	8.62e-10
33	259984	F	33	436536	0	8.62e-10
33	353260	F	33	433871	0	8.62e-10
42	78664	F	42	299070	-3	1.02e-09
42	86954	F	42	249386	-3	1.02e-09
36	413587	F	36	413623	-1	1.45e-09
32	18188	F	32	436453	0	3.45e-09
32	436453	F	32	437498	0	3.45e-09
32	436453	F	32	439253	0	3.45e-09
38	425425	F	38	425493	-2	5.33e-09
35	16675	F	35	253532	-1	5.66e-09
35	273087	F	35	294831	-1	5.66e-09
31	411	F	31	294656	0	1.38e-08
31	112011	F	31	357454	0	1.38e-08
31	116284	F	31	433480	0	1.38e-08
31	116284	F	31	433519	0	1.38e-08
31	293268	F	31	410957	0	1.38e-08
31	293268	F	31	474393	0	1.38e-08
40	91118	F	40	248996	-3	1.4e-08
40	236068	F	40	306285	-3	1.4e-08
37	91426	F	37	383597	-2	2.02e-08
37	315379	F	37	335717	-2	2.02e-08
34	329025	F	34	376334	-1	2.2e-08
39	122197	F	39	316159	-3	5.19e-08
30	315113	F	30	388265	0	5.52e-08
33	44428	F	33	383580	-1	8.54e-08
33	314957	F	33	338163	-1	8.54e-08
32	23068	F	32	276851	-1	3.31e-07
32	154041	F	32	154082	-1	3.31e-07
32	154041	F	32	187835	-1	3.31e-07
32	154082	F	32	187794	-1	3.31e-07
32	187794	F	32	187835	-1	3.31e-07
32	425459	F	32	425493	-1	3.31e-07
34	400752	F	34	402967	-2	1.09e-06
31	172915	F	31	302200	-1	1.28e-06
36	16674	F	36	294825	-3	2.6e-06
36	324082	F	36	335504	-3	2.6e-06
33	166036	F	33	271474	-2	4.1e-06
30	16019	F	30	38665	-1	4.97e-06
30	18103	F	30	76083	-1	4.97e-06
30	18103	F	30	436273	-1	4.97e-06
30	34329	F	30	387869	-1	4.97e-06
30	38665	F	30	260780	-1	4.97e-06
30	43419	F	30	390536	-1	4.97e-06
30	76083	F	30	437413	-1	4.97e-06
30	76083	F	30	439168	-1	4.97e-06
30	83110	F	30	164870	-1	4.97e-06
30	83110	F	30	468489	-1	4.97e-06
30	258814	F	30	411214	-1	4.97e-06
30	258814	F	30	474650	-1	4.97e-06
30	436273	F	30	437413	-1	4.97e-06
30	436273	F	30	439168	-1	4.97e-06
30	471162	F	30	471435	-1	4.97e-06
35	56348	F	35	404920	-3	9.52e-06
35	139620	F	35	293647	-3	9.52e-06
35	253537	F	35	273087	-3	9.52e-06
32	23530	F	32	277304	-2	1.54e-05
32	38798	F	32	271430	-2	1.54e-05
32	145904	F	32	152832	-2	1.54e-05
34	152487	F	34	153140	-3	3.48e-05
34	153833	F	34	154004	-3	3.48e-05
34	153833	F	34	187757	-3	3.48e-05
34	246811	F	34	271414	-3	3.48e-05
34	259765	F	34	411147	-3	3.48e-05
34	259765	F	34	474583	-3	3.48e-05
31	16010	F	31	411224	-2	5.77e-05
31	16010	F	31	474660	-2	5.77e-05
31	260798	F	31	445375	-2	5.77e-05
31	271098	F	31	411224	-2	5.77e-05
31	271098	F	31	474660	-2	5.77e-05
31	314905	F	31	338115	-2	5.77e-05
31	411224	F	31	445308	-2	5.77e-05
31	445308	F	31	474660	-2	5.77e-05
33	195077	F	33	468068	-3	0.000127
30	16694	F	30	76112	-2	0.000216
30	16694	F	30	436302	-2	0.000216
30	35986	F	30	440514	-2	0.000216
30	37528	F	30	132498	-2	0.000216
30	38666	F	30	271108	-2	0.000216
30	38666	F	30	445318	-2	0.000216
30	90832	F	30	383604	-2	0.000216
30	140105	F	30	294113	-2	0.000216
30	164494	F	30	165809	-2	0.000216
30	248710	F	30	383604	-2	0.000216
30	253596	F	30	436307	-2	0.000216
30	260544	F	30	260571	-2	0.000216
30	315027	F	30	338228	-2	0.000216
30	335767	F	30	397746	-2	0.000216
30	394628	F	30	394723	-2	0.000216
30	420186	F	30	420213	-2	0.000216
30	425434	F	30	425502	-2	0.000216
32	15270	F	32	90274	-3	0.000462
32	16366	F	32	348494	-3	0.000462
32	23104	F	32	276887	-3	0.000462
32	366874	F	32	442737	-3	0.000462
32	422550	F	32	422565	-3	0.000462
32	450800	F	32	450845	-3	0.000462
31	44625	F	31	91617	-3	0.00167
31	91200	F	31	249078	-3	0.00167
31	134489	F	31	259947	-3	0.00167
31	155130	F	31	155190	-3	0.00167
31	155130	F	31	188943	-3	0.00167
31	155190	F	31	188883	-3	0.00167
31	164989	F	31	319886	-3	0.00167
31	188883	F	31	188943	-3	0.00167
31	235030	F	31	441891	-3	0.00167
31	236080	F	31	306297	-3	0.00167
31	273783	F	31	385137	-3	0.00167
31	315234	F	31	348491	-3	0.00167
31	335768	F	31	348684	-3	0.00167
31	440451	F	31	452048	-3	0.00167
30	1702	F	30	468721	-3	0.00605
30	11338	F	30	99062	-3	0.00605
30	24394	F	30	69655	-3	0.00605
30	38721	F	30	352028	-3	0.00605
30	83083	F	30	164847	-3	0.00605
30	83834	F	30	440568	-3	0.00605
30	91184	F	30	249062	-3	0.00605
30	117352	F	30	162213	-3	0.00605
30	121273	F	30	353227	-3	0.00605
30	130438	F	30	436661	-3	0.00605
30	139580	F	30	293607	-3	0.00605
30	246780	F	30	271384	-3	0.00605
30	253546	F	30	294840	-3	0.00605
30	271178	F	30	445387	-3	0.00605
30	315401	F	30	335739	-3	0.00605
30	348718	F	30	397778	-3	0.00605
30	410732	F	30	440708	-3	0.00605
30	440708	F	30	474168	-3	0.00605

## Sheet: Sheet4
Table S4 SSRs in the mitochondrial genome of S. guangxiensis
Mitochondrial genome	SSR nr.	SSR type	SSR	size	start	end
Chromosome 2	1	p6	(ATAGAA)3	18	1112	1129
Chromosome 2	2	p4	(CAGT)3	12	6858	6869
Chromosome 2	3	p1	(A)12	12	12256	12267
Chromosome 2	4	p4	(CTTC)3	12	16183	16194
Chromosome 2	5	p4	(AGAT)3	12	16678	16689
Chromosome 2	6	p4	(CTAT)3	12	26404	26415
Chromosome 2	7	p1	(A)10	10	30900	30909
Chromosome 2	8	p2	(AG)5	10	31844	31853
Chromosome 2	9	p4	(GAAA)3	12	32216	32227
Chromosome 2	10	p1	(G)14	14	32475	32488
Chromosome 2	11	p2	(TC)5	10	34049	34058
Chromosome 2	12	p3	(TGT)4	12	35710	35721
Chromosome 2	13	p3	(TAG)4	12	38243	38254

## Sheet: Sheet5
Table S5 Tandem repeat sequences in the mitochondrial genome of S. guangxiensis
Indices	Period	Copy	Consensus	Percent	Percent	Score	A	C	G	T	Entropy
	Size	Number	Size	Matches	Indels						(0-2)
20084--20112	14	2.1	14	100	0	58	34	31	13	20	1.92

## Sheet: Sheet6
Table S6 Dispersed repeat sequences in the mitochondrial genome of S. guangxiensis
The repeat length of the first part	The starting site of the first part	Matching direction	The repeat length of the second part	The starting site of the second part	Interval distance of repeats	E-value
33	39579	P	33	41926	-3	1.26e-06
30	39689	P	30	41846	-2	2.14e-06
30	37177	P	30	37468	-3	6e-05
57	8974	F	57	26694	0	3.04e-26
35	37006	F	35	39630	0	5.35e-13
30	10968	F	30	11015	-3	6e-05

## Sheet: Sheet7
Table S7 The homologous DNA fragment in the S. guangxiensis mitochondrial genome
Number	Mitochondrial genome	% Identity	Alignment Length	Mismatches	Gap Openings	Alignment start (chloroplast genome)	Alignment end (chloroplast genome)	Alignment start (mitochondrial genome)	Alignment end (mitochondrial genome)	E-value	Bit Score	MTPT annotation
MTPT1	Chromosome1	100	14283	0	0	13494	27776	60257	74539	0	26376	complete atpH ;complete atpI ;complete rps2 ;complete rpoC2 ;complete rpoC1 ;complete rpoB
MTPT2	Chromosome1	100	280	0	0	77533	77812	126569	126290	7.84e-146	518	partial psbB
MTPT3	Chromosome1	100	39	0	0	45635	45673	148031	147993	7.34e-12	73.1	partial ycf3
MTPT4	Chromosome1	100	35	0	0	67	101	153799	153765	1.23e-09	65.8	IGS(trnH-GUG-rpl23)
MTPT5	Chromosome1	100	30	0	0	154586	154615	156076	156047	7.39e-07	56.5	partial ycf2
	Chromosome1	100	30	0	0	96965	96994	156047	156076	7.39e-07	56.5	partial ycf2
MTPT6	Chromosome1	100	30	0	0	154586	154615	189829	189800	7.39e-07	56.5	partial ycf2
	Chromosome1	100	30	0	0	96965	96994	189800	189829	7.39e-07	56.5	partial ycf2
MTPT7	Chromosome1	99.726	2192	1	1	96992	99178	189810	187619	0	4010	partial ycf2 ;complete trnL-CAA
	Chromosome1	99.726	2192	1	1	152402	154588	187619	189810	0	4010	complete trnL-CAA;partial ycf2
MTPT8	Chromosome1	99.072	2263	9	4	85440	87697	452850	455105	0	4052	complete infA ;complete rps8 ;complete rpl14 ;partial rpl16
MTPT9	Chromosome1	98.81	84	1	0	480	563	455088	455171	3.29e-35	150	IGS(rpl23-psbA)
MTPT10	Chromosome1	98.23	113	1	1	38335	38447	153399	153510	4.17e-49	196	partial trnG-GCC
MTPT11	Chromosome1	97.802	91	1	1	569	659	455105	455016	7.08e-37	156	IGS(trnH-GUG-psbA )
MTPT12	Chromosome1	97.619	84	2	0	87703	87786	455171	455088	1.53e-33	145	partial rpl16
MTPT13	Chromosome1	97.015	67	2	0	115200	115266	452916	452850	4.32e-24	113	partial trnN-GUU
	Chromosome1	97.015	67	2	0	136314	136380	452850	452916	4.32e-24	113	IGS(ycf1 -trnR-ACG)
MTPT14	Chromosome1	96.923	130	2	2	72073	72201	153865	153993	3.2e-55	217	partial rpl33
MTPT15	Chromosome1	96.61	59	2	0	33370	33428	269545	269603	1.21e-19	99	partial trnT-GGU
MTPT16	Chromosome1	96.552	58	2	0	61724	61781	152553	152610	4.35e-19	97.1	IGS(psaB -accD )
	Chromosome1	96.552	58	2	0	74888	74945	152610	152553	4.35e-19	97.1	IGS(rps12 -clpP )
MTPT17	Chromosome1	96.46	226	7	1	100172	100397	145936	145712	6.46e-102	372	IGS(trnL-CAA-ndhB )
	Chromosome1	96.46	226	7	1	151183	151408	145712	145936	6.46e-102	372	IGS(ndhB -trnL-CAA)
MTPT18	Chromosome2	96.429	84	3	0	282	365	43628	43545	7.1e-33	139	complete trnH-GUG
MTPT19	Chromosome1	95.522	134	6	0	31977	32110	269222	269355	1.15e-54	215	complete trnD-GUC
MTPT20	Chromosome1	95.327	107	1	1	99902	100004	142110	142004	3.27e-40	167	IGS(trnL-CAA-ndhB )
	Chromosome1	95.327	107	1	1	151576	151678	142004	142110	3.27e-40	167	IGS(ndhB -trnL-CAA)
MTPT21	Chromosome1	94.684	2276	44	23	69964	72201	185510	187746	0	3461	complete petL ;complete petG ;complete trnW-CCA;complete trnP-UGG;complete psaJ ;complete rpl33
MTPT22	Chromosome1	93.878	147	9	0	101	247	153789	153643	6.88e-57	222	IGS(trnH-GUG-rpl23)
MTPT23	Chromosome1	93.22	59	3	1	48783	48841	153329	153272	9.42e-16	86.1	IGS(trnT-UGU-trnL-UAA)
MTPT24	Chromosome1	93.023	86	6	0	227	312	153579	153494	5.55e-28	126	partial trnH-GUG
MTPT25	Chromosome1	91.964	112	4	2	64359	64465	152559	152448	9.16e-36	152	IGS(psaI -ycf4 )
MTPT26	Chromosome1	91.139	79	7	0	54206	54284	295936	295858	2.01e-22	108	complete trnM-CAU
MTPT27	Chromosome1	83.436	163	8	4	76104	76247	152447	152609	3.32e-30	134	IGS(rps12 -clpP )
MTPT28	Chromosome1	82.759	203	16	4	60380	60563	152649	152447	4.23e-39	163	IGS(rbcL-accD)
MTPT29	Chromosome1	79.208	303	37	5	35376	35677	434275	433998	2.51e-46	187	partial psbD
MTPT30	Chromosome1	74.545	440	62	31	33678	34108	269701	270099	4.26e-34	147	IGS(trnT-GGU-psbD )

## Sheet: Sheet8
Table S8 Potential RNA editing sites in PCGs of the S. guangxiensis mitochondrial genome
gene	Base position	Amino position	Codon change	Amino change	Left motifs	Edited site	Right motifs	Probability
atp1	971	324	UCG->UUG	Ser->Leu	CCAGACAGGTGCAGGTAGCT	C	GACCGCCTTACCCGTCATTG	0.999
atp1	1039	347	CCC->UCC	Pro->Ser	ATATCCCCACCAATGTGATC	C	CCATTACAGATGGACAAATC	1
atp1	1415	472	CCA->CUA	Pro->Leu	TCAATATGAGAGAGCCATTC	C	AAGTAGTATCAAACCTGAAT	0.993
atp1	1490	497	CCA->CUA	Pro->Leu	TAACGAAATCAAAATAGAAC	C	AGATGAATACTTAAAAGAAA	0.99
atp4	40	14	CUA->UUA	Leu->Leu	GTATGCAGGATAGAAAGATG	C	TATTTGCAGCTATTCTATCT	0.948
atp4	59	20	UCU->UUU	Ser->Phe	GCTATTTGCAGCTATTCTAT	C	TATTTGTGCATCAAGTTCGA	0.997
atp4	71	24	UCA->UUA	Ser->Leu	TATTCTATCTATTTGTGCAT	C	AAGTTCGAAGAAGATCTCAA	0.997
atp4	89	30	UCA->UUA	Ser->Leu	ATCAAGTTCGAAGAAGATCT	C	AATCTATAATGAAGAAATGA	1
atp4	118	40	CGU->UGU	Arg->Cys	ATGAAGAAATGATAGTAGCT	C	GTCGTTTTATAGGCTTTATC	0.993
atp4	121	41	CGU->UGU	Arg->Cys	AAGAAATGATAGTAGCTCGT	C	GTTTTATAGGCTTTATCATA	1
atp4	215	72	UCG->UUG	Ser->Leu	CGAGGCTATTCAGGAAGAAT	C	GCAGCAATTCCCCAATCCTA	0.998
atp4	227	76	CCC->CUC	Pro->Leu	GGAAGAATCGCAGCAATTCC	C	CAATCCTAACGAAGTAGTTC	0.999
atp4	248	83	CCU->CUU	Pro->Leu	CAATCCTAACGAAGTAGTTC	C	TCCGGAATCCAATGAACAAC	1
atp4	250	84	CCG->UUG	Pro->Leu	ATCCTAACGAAGTAGTTCCT	C	CGGAATCCAATGAACAACAA	0.903
atp4	251	84	CCG->UUG	Pro->Leu	TCCTAACGAAGTAGTTCCTC	C	GGAATCCAATGAACAACAAC	1
atp4	326	109	ACG->AUG	Thr->Met	CGTAGTAGAATCATTACCAA	C	GGCACGCTGTGCGCCTAAGT	0.948
atp4	395	132	UCA->UUA	Ser->Leu	CCGAAACCTAAATGTTAAGT	C	AGCAACACTTCCAAATGCCA	0.999
atp4	407	136	CCA->CUA	Pro->Leu	TGTTAAGTCAGCAACACTTC	C	AAATGCCACTTCTTCCCGTC	0.993
atp4	416	139	ACU->AUU	Thr->Ile	AGCAACACTTCCAAATGCCA	C	TTCTTCCCGTCGCATCCGTC	0.987
atp6	37	13	CCA->UCA	Pro->Ser	TTTATTTCTCATTCACAAAT	C	CATCTCTGTCTATGCTGCTC	0.999
atp6	47	16	UCU->UUU	Ser->Phe	ATTCACAAATCCATCTCTGT	C	TATGCTGCTCACTCTCAGTT	0.996
atp6	116	39	UCA->UUA	Ser->Leu	TAAAAACGGAGGGGGAAACT	C	AGTACCAAATGCTTGGCAAT	1
atp6	167	56	CCG->CUG	Pro->Leu	GCTTATTTATGATTTCGTGC	C	GAACCCGGTAAACGAACAAA	0.999
atp6	173	58	CCG->CUG	Pro->Leu	TTATGATTTCGTGCCGAACC	C	GGTAAACGAACAAATAGGTG	0.998
atp6	224	75	UCC->UUC	Ser->Phe	AAATGTTAAACAAAAGTTTT	C	CCCTCGTATCTCGGTCACTT	0.967
atp6	229	77	CGU->UGU	Arg->Cys	TTAAACAAAAGTTTTCCCCT	C	GTATCTCGGTCACTTTTACT	0.989
atp6	236	79	UCG->UUG	Ser->Leu	AAAGTTTTCCCCTCGTATCT	C	GGTCACTTTTACTTTTTCGT	0.991
atp6	254	85	UCG->UUG	Ser->Leu	CTCGGTCACTTTTACTTTTT	C	GTTCTTTCGTAATCCCCAAG	0.995
atp6	262	88	CGU->UGU	Arg->Cys	CTTTTACTTTTTCGTTCTTT	C	GTAATCCCCAAGGTATGATA	0.997
atp6	269	90	CCC->CUC	Pro->Leu	TTTTTCGTTCTTTCGTAATC	C	CCAAGGTATGATACCTTATA	0.998
atp6	337	113	CCU->UCU	Pro->Ser	TTACTTTGGGTCTATCATTT	C	CTATTTTTATTGGCATTACT	0.998
atp6	401	134	UCA->UUA	Ser->Leu	GCTTCATTTTTTAAGCTTCT	C	ATTACCCGCAGGAGTCCCAC	0.999
atp6	460	154	CCU->UCU	Pro->Ser	TAGTACTCCTTGAGCTAATC	C	CTCATTGTTTTCGCGCATTA	0.999
atp6	463	155	CAU->UAU	His->Tyr	TACTCCTTGAGCTAATCCCT	C	ATTGTTTTCGCGCATTAAGC	1
atp6	485	162	UCA->UUA	Ser->Leu	TTGTTTTCGCGCATTAAGCT	C	AGGAATACGTTTATTTGCTA	0.999
atp6	527	176	UCA->UUA	Ser->Leu	TATGATGGCCGGTCATAGTT	C	AGTAAAGATTTTAAGTGGGT	1
atp6	548	183	UCC->UUC	Ser->Phe	AGTAAAGATTTTAAGTGGGT	C	CGCTTGGACTATGCTATGTA	1
atp6	599	200	CCU->CUU	Pro->Leu	TTTATATTTCATAGGAGATC	C	TGGTCCTTTATTTATAGTTC	0.998
atp6	635	212	CCG->CUG	Pro->Leu	AGTTCTTGCATTAACCGGTC	C	GGAATTAGGTGTAGCTATAT	0.999
atp6	656	219	UCA->UUA	Ser->Leu	GGAATTAGGTGTAGCTATAT	C	ACAAGCTCATGTTTCTACGA	0.998
atp6	664	222	CAU->UAU	His->Tyr	GTGTAGCTATATCACAAGCT	C	ATGTTTCTACGATCTCAATC	0.99
atp6	671	224	UCU->UUU	Ser->Phe	TATATCACAAGCTCATGTTT	C	TACGATCTCAATCTGTATTT	0.997
atp6	680	227	UCA->UUA	Ser->Leu	AGCTCATGTTTCTACGATCT	C	AATCTGTATTTACTTGAATG	1
atp6	707	236	ACA->AUA	Thr->Ile	TATTTACTTGAATGATGCTA	C	AAATCTCCATCAAAGTTTGT	0.996
atp8	30	10	UUC->UUU	Phe->Phe	CTGGATAAATTCACTTATTT	C	ACACAATTCTTCTGGTCATG	0.937
atp8	47	16	UCA->UUA	Ser->Leu	TTTCACACAATTCTTCTGGT	C	ATGCCTTCTCCTCTTTACTT	0.996
atp8	58	20	CUC->UUC	Leu->Phe	TCTTCTGGTCATGCCTTCTC	C	TCTTTACTTTTTATATTCCC	0.984
atp8	76	26	CCC->UUC	Pro->Phe	TCCTCTTTACTTTTTATATT	C	CCATATGCAATGATGGAGAT	0.995
atp8	77	26	CCC->UUC	Pro->Phe	CCTCTTTACTTTTTATATTC	C	CATATGCAATGATGGAGATG	0.955
atp8	206	69	UCG->UUG	Ser->Leu	CAACGGTTTGGAAGATATCT	C	GATAAAAGGTTTTAGTACCG	0.999
atp8	458	153	CCA->CUA	Pro->Leu	CATAATGCTAATCCATGTTC	C	ACACGGCCAAGGAAGCATCG	1
atp9	20	7	UCA->UUA	Ser->Leu	TATGTTAGAAGGAGCTAAAT	C	AATAGGTGCCGGAGCTGCTA	1
atp9	212	71	CCA->CUA	Pro->Leu	AATGATGGCATTTTTGATCC	C	ATTTGTTTTTTAAAAAAAGA	0.987
ccmB	28	10	CAU->UAU	His->Tyr	GACTCTTTCTTGAACTATTT	C	ATAAACAGATCTTCCCCTCC	0.978
ccmB	43	15	CCC->UCC	Pro->Ser	TATTTCATAAACAGATCTTC	C	CCTCCACACCAATCACGAGT	0.993
ccmB	80	27	UCG->UUG	Ser->Leu	GAGTTTTTTTCAATTCCTCT	C	GTATATCGTCGTAACGCCCT	0.978
ccmB	87	29	AUC->AUU	Ile->Ile	TTTCAATTCCTCTCGTATAT	C	GTCGTAACGCCCTTAATGAT	0.901
ccmB	128	43	UCA->UUA	Ser->Leu	AGGTTTTGAAAAACACTTTT	C	ATGTCATTCCCATTTAGGTC	0.997
ccmB	137	46	UCC->UUC	Ser->Phe	AAAACACTTTTCATGTCATT	C	CCATTTAGGTCCGATTCGGA	0.988
ccmB	148	50	CCG->UUG	Pro->Leu	CATGTCATTCCCATTTAGGT	C	CGATTCGGATCCCTCCGTTG	0.989
ccmB	149	50	CCG->UUG	Pro->Leu	ATGTCATTCCCATTTAGGTC	C	GATTCGGATCCCTCCGTTGT	0.996
ccmB	154	52	CGG->UGG	Arg->Trp	ATTCCCATTTAGGTCCGATT	C	GGATCCCTCCGTTGTTTCCT	0.978
ccmB	160	54	CCU->UCU	Pro->Ser	ATTTAGGTCCGATTCGGATC	C	CTCCGTTGTTTCCTTTTCCT	0.992
ccmB	164	55	CCG->CUG	Pro->Leu	AGGTCCGATTCGGATCCCTC	C	GTTGTTTCCTTTTCCTCCCG	0.989
ccmB	172	58	CCU->UCU	Pro->Ser	TTCGGATCCCTCCGTTGTTT	C	CTTTTCCTCCCGAACCTTTT	0.987
ccmB	181	61	CCC->UCC	Pro->Ser	CTCCGTTGTTTCCTTTTCCT	C	CCGAACCTTTTCCTCGAAAT	0.982
ccmB	194	65	CCU->CUU	Pro->Leu	TTTTCCTCCCGAACCTTTTC	C	TCGAAATGATAAAGAAGATG	0.985
ccmB	286	96	CGG->UGG	Arg->Trp	TTCTACAATTGGTAGGTCAC	C	GGGTTATTCAAATAAGTCGT	0.999
ccmB	304	102	CGU->UGU	Arg->Cys	ACCGGGTTATTCAAATAAGT	C	GTGTTTTCCGTGGTTTTCCT	0.995
ccmB	313	105	CGU->UGU	Arg->Cys	TTCAAATAAGTCGTGTTTTC	C	GTGGTTTTCCTATGTTACAA	0.998
ccmB	338	113	CCG->CUG	Pro->Leu	TTTTCCTATGTTACAACTTC	C	GTACCAATTCGATCGATCCG	0.901
ccmB	367	123	CGG->UGG	Arg->Trp	TCGATCGATCCGGAATGGAT	C	GGTTAAACATTCCATTAGGG	0.981
ccmB	379	127	CCA->UUA	Pro->Leu	GAATGGATCGGTTAAACATT	C	CATTAGGGAGCCCGGTCTTG	0.921
ccmB	380	127	CCA->UUA	Pro->Leu	AATGGATCGGTTAAACATTC	C	ATTAGGGAGCCCGGTCTTGA	0.995
ccmB	392	131	CCG->CUG	Pro->Leu	AAACATTCCATTAGGGAGCC	C	GGTCTTGACTCTTCTGTGTG	1
ccmB	424	142	CGU->UGU	Arg->Cys	TTCTGTGTGGTATTCATTCT	C	GTTCGGCTCTTGGAATCACA	0.994
ccmB	428	143	UCG->UUG	Ser->Leu	GTGTGGTATTCATTCTCGTT	C	GGCTCTTGGAATCACATCCA	0.996
ccmB	467	156	UCG->UUG	Ser->Leu	CAGCAGTGGTTGGAACAGCT	C	GCAAAATCCAACCACTTCAC	0.975
ccmB	475	159	CCA->UUA	Pro->Leu	GTTGGAACAGCTCGCAAAAT	C	CAACCACTTCACCTACCTCA	0.995
ccmB	476	159	CCA->UUA	Pro->Leu	TTGGAACAGCTCGCAAAATC	C	AACCACTTCACCTACCTCAT	0.996
ccmB	485	162	UCA->UUA	Ser->Leu	CTCGCAAAATCCAACCACTT	C	ACCTACCTCATTGCCCCTAA	0.963
ccmB	494	165	UCA->UUA	Ser->Leu	TCCAACCACTTCACCTACCT	C	ATTGCCCCTAACCGTTTCCC	0.998
ccmB	512	171	UCC->UUC	Ser->Phe	CTCATTGCCCCTAACCGTTT	C	CCGTACCTCTATTGAAACAG	0.954
ccmB	514	172	CGU->UGU	Arg->Cys	CATTGCCCCTAACCGTTTCC	C	GTACCTCTATTGAAACAGAA	0.977
ccmB	548	183	CCU->CUU	Pro->Leu	AACAGAATGGTTTCATGTTC	C	TTCATCGATTGGTTATTCCT	1
ccmB	551	184	UCA->UUA	Ser->Leu	AGAATGGTTTCATGTTCCTT	C	ATCGATTGGTTATTCCTCTC	0.996
ccmB	554	185	UCG->UUG	Ser->Leu	ATGGTTTCATGTTCCTTCAT	C	GATTGGTTATTCCTCTCCGT	0.991
ccmB	566	189	UCC->UUC	Ser->Phe	TCCTTCATCGATTGGTTATT	C	CTCTCCGTTCGTATCTCCTT	0.996
ccmB	569	190	UCU->UUU	Ser->Phe	TTCATCGATTGGTTATTCCT	C	TCCGTTCGTATCTCCTTCTC	0.985
ccmB	572	191	CCG->CUG	Pro->Leu	ATCGATTGGTTATTCCTCTC	C	GTTCGTATCTCCTTCTCCAA	0.988
ccmB	584	195	CCU->CUU	Pro->Leu	TTCCTCTCCGTTCGTATCTC	C	TTCTCCAATTTCGGTCTCGA	0.997
ccmB	587	196	UCU->UUU	Ser->Phe	CTCTCCGTTCGTATCTCCTT	C	TCCAATTTCGGTCTCGATTA	0.997
ccmC	5	2	UCC->UUC	Ser->Phe	AGGACCCAATTTTCACATGT	C	CGTTTCGTTATTACAACCTT	0.98
ccmC	76	26	CGG->UGG	Arg->Trp	CGCAAATTCTCATTGGATCT	C	GGTTGTTCTTAACAGCGATG	1
ccmC	103	35	CAU->UAU	His->Tyr	TCTTAACAGCGATGGCTATT	C	ATTTAAGTCTTCGGGTAGCA	0.999
ccmC	115	39	CGG->UGG	Arg->Trp	TGGCTATTCATTTAAGTCTT	C	GGGTAGCACCACCAGATCTT	0.989
ccmC	133	45	CUU->UUU	Leu->Phe	TTCGGGTAGCACCACCAGAT	C	TTCAACAAGGTGGAAATTCT	0.957
ccmC	161	54	CCG->CUG	Pro->Leu	AGGTGGAAATTCTCGTATTC	C	GTATGTACATGTTCCTGCGG	1
ccmC	179	60	GCG->GUG	Ala->Val	TCCGTATGTACATGTTCCTG	C	GGCTCGGATGAGTATACTAG	0.989
ccmC	184	62	CGG->UGG	Arg->Trp	ATGTACATGTTCCTGCGGCT	C	GGATGAGTATACTAGTTTAT	0.972
ccmC	227	76	UCC->UUC	Ser->Phe	CGCAACGGCTATAAACAGTT	C	CTTGTTCCTATTAACAAAAC	0.999
ccmC	281	94	ACA->AUA	Thr->Ile	TCGCTCTTCCGGAACCGGTA	C	AGAAATGGGTGCTTTTTCTA	0.976
ccmC	299	100	UCU->UUU	Ser->Phe	TACAGAAATGGGTGCTTTTT	C	TACGTTGTTTACCTTAGTGA	0.994
ccmC	331	111	CGG->UGG	Arg->Trp	CCTTAGTGACTGGGGGGTTT	C	GGGGAAGACCTATGTGGGGC	0.997
ccmC	358	120	CGG->UGG	Arg->Trp	GACCTATGTGGGGCACCTTT	C	GGGTGTGGGATGCTCGTTTA	0.998
ccmC	395	132	UCG->UUG	Ser->Leu	TTTAACCTCTGTATTCATCT	C	GTTCCCTATTTACCTGGGTG	0.994
ccmC	399	133	UUC->UUU	Phe->Phe	ACCTCTGTATTCATCTCGTT	C	CCTATTTACCTGGGTGCACT	0.981
ccmC	400	134	CCU->UCU	Pro->Ser	CCTCTGTATTCATCTCGTTC	C	CTATTTACCTGGGTGCACTG	0.995
ccmC	421	141	CGU->UGU	Arg->Cys	CTATTTACCTGGGTGCACTG	C	GTTTTCAAAAGCTTCCTGTC	0.999
ccmC	436	146	CCU->UCU	Pro->Ser	CACTGCGTTTTCAAAAGCTT	C	CTGTCGAACCGGCTCCTATT	0.998
ccmC	446	149	CCG->CUG	Pro->Leu	TCAAAAGCTTCCTGTCGAAC	C	GGCTCCTATTTCAATCCGTG	0.999
ccmC	451	151	CCU->UCU	Pro->Ser	AGCTTCCTGTCGAACCGGCT	C	CTATTTCAATCCGTGCTGGA	0.999
ccmC	458	153	UCA->UUA	Ser->Leu	TGTCGAACCGGCTCCTATTT	C	AATCCGTGCTGGACCGATCG	0.979
ccmC	463	155	CGU->UGU	Arg->Cys	AACCGGCTCCTATTTCAATC	C	GTGCTGGACCGATCGATATA	0.999
ccmC	467	156	GCU->GUU	Ala->Val	GGCTCCTATTTCAATCCGTG	C	TGGACCGATCGATATACCAA	0.992
ccmC	473	158	CCG->CUG	Pro->Leu	TATTTCAATCCGTGCTGGAC	C	GATCGATATACCAATAATTA	0.991
ccmC	497	166	UCU->UUU	Ser->Phe	CGATATACCAATAATTAAGT	C	TCCAGTCAACTGGTGGAATA	0.999
ccmC	499	167	CCA->UCA	Pro->Ser	ATATACCAATAATTAAGTCT	C	CAGTCAACTGGTGGAATACA	0.998
ccmC	521	174	UCG->UUG	Ser->Leu	AGTCAACTGGTGGAATACAT	C	GCATCAACCTGGGAGCATTA	0.999
ccmC	548	183	UCU->UUU	Ser->Phe	ACCTGGGAGCATTAGCGGAT	C	TGGTACATCAATACATGTTC	0.994
ccmC	568	190	CCU->UCU	Pro->Ser	CTGGTACATCAATACATGTT	C	CTATGCCCATTCCAATCTTG	0.999
ccmC	575	192	CCC->CUC	Pro->Leu	ATCAATACATGTTCCTATGC	C	CATTCCAATCTTGTCTAACT	0.998
ccmC	605	202	UCC->UUC	Ser->Phe	CTTGTCTAACTTTGCTAACT	C	CCCCTTCTCAACCCGTATCT	1
ccmC	608	203	CCC->CUC	Pro->Leu	GTCTAACTTTGCTAACTCCC	C	CTTCTCAACCCGTATCTTGT	1
ccmC	614	205	UCA->UUA	Ser->Leu	CTTTGCTAACTCCCCCTTCT	C	AACCCGTATCTTGTTCGTTC	0.986
ccmC	619	207	CGU->UGU	Arg->Cys	CTAACTCCCCCTTCTCAACC	C	GTATCTTGTTCGTTCTGGAA	0.98
ccmC	624	208	AUC->AUU	Ile->Ile	TCCCCCTTCTCAACCCGTAT	C	TTGTTCGTTCTGGAAACACG	0.965
ccmC	650	217	CCU->CUU	Pro->Leu	CGTTCTGGAAACACGTCTTC	C	TATTCCATCTGTTCCCGAAT	0.994
ccmC	656	219	CCA->CUA	Pro->Leu	GGAAACACGTCTTCCTATTC	C	ATCTGTTCCCGAATCTCCTT	0.997
ccmC	665	222	CCC->CUC	Pro->Leu	TCTTCCTATTCCATCTGTTC	C	CGAATCTCCTTTAACGGAAG	0.999
ccmC	673	225	CCU->UCU	Pro->Ser	TTCCATCTGTTCCCGAATCT	C	CTTTAACGGAAGAAATAGAA	0.94
ccmFC	38	13	UCC->UUC	Ser->Phe	CTTATTCTTTTTCATTACTT	C	CATGGTCGTGCCTCGTGGCA	0.917
ccmFC	50	17	CCU->CUU	Pro->Leu	CATTACTTCCATGGTCGTGC	C	TCGTGGCACGGCAGCACCCG	1
ccmFC	52	18	CGU->UGU	Arg->Cys	TTACTTCCATGGTCGTGCCT	C	GTGGCACGGCAGCACCCGTA	0.984
ccmFC	103	35	CCC->UCC	Pro->Ser	GGTTCGTCAGTAGAGATGTT	C	CCACAGGTGCCCCTTCTTCC	0.999
ccmFC	119	40	UCU->UUU	Ser->Phe	TGTTCCCACAGGTGCCCCTT	C	TTCCAATGGTACTATAATTC	0.987
ccmFC	122	41	UCC->UUC	Ser->Phe	TCCCACAGGTGCCCCTTCTT	C	CAATGGTACTATAATTCCTA	1
ccmFC	146	49	CCU->CUU	Pro->Leu	TGGTACTATAATTCCTATTC	C	TATCCCTTCATTCCCTCTTT	0.992
ccmFC	151	51	CCU->UCU	Pro->Ser	CTATAATTCCTATTCCTATC	C	CTTCATTCCCTCTTTTGGTC	0.993
ccmFC	155	52	UCA->UUA	Ser->Leu	AATTCCTATTCCTATCCCTT	C	ATTCCCTCTTTTGGTCTATC	0.941
ccmFC	310	104	CGU->UGU	Arg->Cys	GAGCTAGAAACGCCTTATTT	C	GTTTCGTTCCCGTTCTTCAT	0.996
ccmFC	391	131	CGU->UGU	Arg->Cys	AATCTTTCTGCGGTGTGCTC	C	GTTTACTATTCTTTCGTACT	0.999
ccmFC	406	136	CGU->UGU	Arg->Cys	TGCTCCGTTTACTATTCTTT	C	GTACTCTCTTCTCTTTACCA	0.998
ccmFC	878	293	UCU->UUU	Ser->Phe	TCATTTACATGGACCCACTT	C	TCATTCCATTTGTGGGAATT	0.997
ccmFC	1148	383	CCA->CUA	Pro->Leu	AGTGGCTATACATACAAATC	C	ACTTACGGATCTATATGCTC	1
ccmFC	1168	390	CCG->UUG	Pro->Leu	CACTTACGGATCTATATGCT	C	CGATTGGAACTGGAAGTTCC	0.988
ccmFC	1169	390	CCG->UUG	Pro->Leu	ACTTACGGATCTATATGCTC	C	GATTGGAACTGGAAGTTCCA	0.993
ccmFC	1268	423	UCG->UUG	Ser->Leu	AGGATTTCTGTTGGCTTCGT	C	GGGGGGCTCGCTTAGTTTGT	0.992
ccmFC	1277	426	UCG->UUG	Ser->Leu	GTTGGCTTCGTCGGGGGGCT	C	GCTTAGTTTGTTACGTCAGC	0.979
ccmFC	1324	442	CGA->UGA	Arg->End	AGGATAAGTTGCATTGGAAT	C	GAGAAAGTTCCGTGGAGTTC	1
ccmFN	38	13	CCG->CUG	Pro->Leu	CTCTCATTATTCGTTATTTC	C	GGGTCTTTTCGTTGCATTCA	0.997
ccmFN	98	33	CCU->CUU	Pro->Leu	ACCAGCGTTTGGTGCAGCAC	C	TGCATTTTGGTGCATTCTTC	1
ccmFN	121	41	CCU->UCU	Pro->Ser	CATTTTGGTGCATTCTTCTT	C	CTTTCCTTGGTCTTTCGTTC	0.995
ccmFN	137	46	UCG->UUG	Ser->Leu	TCTTCCTTTCCTTGGTCTTT	C	GTTCCGTCATATTCCTAATA	0.985
ccmFN	142	48	CGU->UGU	Arg->Cys	CTTTCCTTGGTCTTTCGTTC	C	GTCATATTCCTAATAACTTA	0.987
ccmFN	151	51	CCU->UCU	Pro->Ser	GTCTTTCGTTCCGTCATATT	C	CTAATAACTTATCCAATTAC	0.99
ccmFN	248	83	UCA->UUA	Ser->Leu	TCATGAGGGTAGTATTTTAT	C	ATGGTGTTGGATCCCAAGTT	0.998
ccmFN	263	88	CCA->CUA	Pro->Leu	TTTATCATGGTGTTGGATCC	C	AAGTTATTATGCATTCCTTC	0.981
ccmFN	372	124	UUC->UUU	Phe->Phe	TGTTCCTTTGTCTCTAACTT	C	GTGAAGAACTCCATTCTATC	0.978
ccmFN	707	236	CCU->CUU	Pro->Leu	CATTGCTTTGTTTTTCTCTC	C	TTTCCTATCAGCGAGTTCCG	0.999
ccmFN	716	239	UCA->UUA	Ser->Leu	GTTTTTCTCTCCTTTCCTAT	C	AGCGAGTTCCGATCCTTTTG	0.991
ccmFN	754	252	CGU->UGU	Arg->Cys	TTGTTCGAAATATCTTCGTT	C	GTACCGAACCGCTTGCAGAA	0.977
ccmFN	776	259	UCA->UUA	Ser->Leu	TACCGAACCGCTTGCAGAAT	C	AAATCCTGTTCCACAAGATC	0.981
ccmFN	788	263	CCA->CUA	Pro->Leu	TGCAGAATCAAATCCTGTTC	C	ACAAGATCCTATATCAGCTA	0.999
ccmFN	803	268	UCA->UUA	Ser->Leu	TGTTCCACAAGATCCTATAT	C	AGCTATACATCCTCCTTGCA	0.991
ccmFN	952	318	CGC->UGC	Arg->Cys	AAAAGAATGGAACGCTGCTT	C	GCTCTGCTGGATGCGTCGGA	0.993
ccmFN	1270	424	CGG->UGG	Arg->Trp	GAATTTGGATCTTGACATGT	C	GGTGGTTTTTAACCGTAGGC	0.992
ccmFN	1298	433	CCA->CUA	Pro->Leu	TTTAACCGTAGGCATCTTGC	C	AGGAAGTTGGTGGGCTCATC	1
ccmFN	1315	439	CAU->UAU	His->Tyr	TGCCAGGAAGTTGGTGGGCT	C	ATCATGAATTAGGTCGGGGC	1
ccmFN	1330	444	CGG->UGG	Arg->Trp	GGGCTCATCATGAATTAGGT	C	GGGGCGGCTGGTGGTTTCGG	0.999
ccmFN	1348	450	CGG->UGG	Arg->Trp	GTCGGGGCGGCTGGTGGTTT	C	GGGATCCCGTAGAAAATGCT	0.998
ccmFN	1381	461	CGG->UGG	Arg->Trp	AAAATGCTTCTTTTATGCCT	C	GGGTATTAGCCACAGCTCGT	1
ccmFN	1399	467	CGU->UGU	Arg->Cys	CTCGGGTATTAGCCACAGCT	C	GTATTCATTCAGTAATTCTA	0.996
ccmFN	1442	481	UCG->UUG	Ser->Leu	CCTTCCGAATTCTTGGACCT	C	GCTTCTTAATATTGTGACTC	0.997
ccmFN	1444	482	CUU->UUU	Leu->Phe	TTCCGAATTCTTGGACCTCG	C	TTCTTAATATTGTGACTCTT	0.998
ccmFN	1462	488	CUU->UUU	Leu->Phe	CGCTTCTTAATATTGTGACT	C	TTCCATGCTGTGTCTCAGGA	0.988
ccmFN	1466	489	CCA->CUA	Pro->Leu	TCTTAATATTGTGACTCTTC	C	ATGCTGTGTCTCAGGAACCT	0.995
ccmFN	1478	493	UCA->UUA	Ser->Leu	GACTCTTCCATGCTGTGTCT	C	AGGAACCTCTTCAATACGAT	0.997
ccmFN	1487	496	UCU->UUU	Ser->Phe	ATGCTGTGTCTCAGGAACCT	C	TTCAATACGATCCGGATTGC	0.991
ccmFN	1513	505	CCC->UCC	Pro->Ser	TACGATCCGGATTGCTAGCT	C	CCGTTCATAGTTTTGCTACA	0.999
cob	118	40	CCU->UCU	Pro->Ser	GTTATTGGTGGGGGTTCGGT	C	CTTTAGCTGGTATTTGTTTA	1
cob	286	96	CUC->UUC	Leu->Phe	CTAATGGGGCAAGTATGTTT	C	TCATTGTGGTTCACCTTCAT	0.999
cob	298	100	CAC->UAC	His->Tyr	GTATGTTTCTCATTGTGGTT	C	ACCTTCATATTTTTCGTGGT	0.999
cob	325	109	CAU->UAU	His->Tyr	ATATTTTTCGTGGTCTATAT	C	ATGCGAGTTATAGCAGTCCT	1
cob	358	120	CGG->UGG	Arg->Trp	GCAGTCCTAGGGAATTAGTT	C	GGTGTCTCGGAGTTGTAATA	0.999
cob	407	136	ACA->AUA	Thr->Ile	AATGATTGTGACAGCTTTTA	C	AGGATACGTACCGCCTTGGG	0.989
cob	419	140	CCG->CUG	Pro->Leu	AGCTTTTACAGGATACGTAC	C	GCCTTGGGGTCAGATGAGCT	0.998
cob	564	188	CUC->CUU	Leu->Leu	TTAAATCGTTTTTTTAGTCT	C	CATCATTTACTCCCCCTTAT	0.999
cob	568	190	CAU->UAU	His->Tyr	ATCGTTTTTTTAGTCTCCAT	C	ATTTACTCCCCCTTATTTTA	0.993
cob	580	194	CUU->UUU	Leu->Phe	GTCTCCATCATTTACTCCCC	C	TTATTTTAGCGGGCGCCAGT	0.93
cob	680	227	UCU->UUU	Ser->Phe	AGAGATGGATAAAATTGCTT	C	TTACCCTTATTTTTATGTAA	1
cob	715	239	CGG->UGG	Arg->Trp	ATGTAAAGGATCTAGTAGGT	C	GGGTAGCTTCTGCTATCTTT	0.998
cob	725	242	UCU->UUU	Ser->Phe	TCTAGTAGGTCGGGTAGCTT	C	TGCTATCTTTTTTTCAATTT	0.999
cob	808	270	CCC->UCC	Pro->Ser	ATATACCCGCTAATCCGATG	C	CCACCCCGCCTCATATTGTG	1
cob	853	285	CAU->UAU	His->Tyr	AATGGTATTTCCTACCGATC	C	ATGCCATTCTTCGTAGTATA	0.999
cob	908	303	CCA->CUA	Pro->Leu	AGGTGTAGCCGCAATAGCAC	C	AGTTTCCATATGTCTGTTGG	0.998
cob	914	305	UCC->UUC	Ser->Phe	AGCCGCAATAGCACCAGTTT	C	CATATGTCTGTTGGCTTTAC	0.998
cob	982	328	CAC->UAC	His->Tyr	GTTCAAGTTTTCGCCCGATT	C	ACCAAGGAATTTTTTTGTTG	1
cob	1084	362	CCU->UCU	Pro->Ser	TTACTATTGGACAAATTTCT	C	CTTTCGTTTTCTTCTTGTTC	0.998
cob	1124	375	CCG->CUG	Pro->Leu	CTTTGCCATAACGCCCATTC	C	GGGACGAGTTGGAAGAGGAA	0.993
cox1	15	5	GUC->GUU	Val->Val	TTCTTTATGACAAATCTGGT	C	CGATGGCTGTTCTCCACTAA	0.993
cox1	242	81	UCU->UUU	Ser->Phe	GCCGGCGATGATAGGTGGAT	C	TGGTAATTGGTCTGTTCCGA	0.998
cox1	254	85	UCU->UUU	Ser->Phe	AGGTGGATCTGGTAATTGGT	C	TGTTCCGATTCTTATAGGTG	0.999
cox1	352	118	CCG->UCG	Pro->Ser	GTCTCTTGCTCCTATTAAGC	C	CGGCCTTAGTAGAAGTGGGT	0.987
cox1	443	148	UCA->UUA	Ser->Leu	TTCTGGAGGAGCAGTTGATT	C	AGCAATTTCTAGTCCTCATT	0.977
cox1	452	151	UCU->UUU	Ser->Phe	AGCAGTTGATTCAGCAATTT	C	TAGTCCTCATTTATCCGGTG	0.998
cox1	458	153	CCU->CUU	Pro->Leu	TGATTCAGCAATTTCTAGTC	C	TCATTTATCCGGTGTTTCAT	0.996
cox1	515	172	UCC->UUC	Ser->Phe	CAATTTTATAACAACTATCT	C	CAACATGCGTGGACCTGGAA	1
cox1	551	184	UCA->UUA	Ser->Leu	TGGAATGACTATGCATAGAT	C	ACCCCTATTTGTGTGGTCCG	1
cox1	575	192	CCA->CUA	Pro->Leu	CCTATTTGTGTGGTCCGTTC	C	AGTGACAGCATTCCCACTTT	1
cox1	590	197	CCA->CUA	Pro->Leu	CGTTCCAGTGACAGCATTCC	C	ACTTTTATTATCACTTCCGG	0.998
cox1	668	223	UCU->UUU	Ser->Phe	AAACTTTAATACAACCTTTT	C	TGATCCCGCTGGAGGGGGAG	0.999
cox1	746	249	CCC->CUC	Pro->Leu	TCATCCAGAGGTGTATATTC	C	CATTCTGCCTGGATTCGGTA	0.999
cox1	860	287	UCU->UUU	Ser->Phe	CAGTATTGGTGTTCTTGGAT	C	TCTTGTTCGGGCTCATCATA	0.991
cox1	868	290	CGG->UGG	Arg->Trp	GTGTTCTTGGATCTCTTGTT	C	GGGCTCATCATATGTTTACT	0.992
cox1	1037	346	UCC->UUC	Ser->Phe	CATGTTATTTGCTGTAGGGT	C	CATCTTTTTGTTCACCATAG	0.999
cox1	1079	360	CCG->CUG	Pro->Leu	AGGACTCACTGGAATAGTCC	C	GGCGAATTCTGGGCTAGACA	0.999
cox1	1124	375	GCA->GUA	Ala->Val	TCTACATGATACTTATTATG	C	AGTTGCACATTTCCATTATG	0.995
cox1	1186	396	CAC->UAC	His->Tyr	TTGCTTTATTTGCAGGATTT	C	ACTATTGGGTAGGTAAAATA	1
cox1	1259	420	UCU->UUU	Ser->Phe	AATCCATTTTTGGATCACTT	C	TTTCGGGGTTAATCCGACCC	1
cox1	1274	425	CCG->CUG	Pro->Leu	CACTTCTTTCGGGGTTAATC	C	GACCCTCTTTCCCATGCATT	0.979
cox1	1279	427	CUC->UUC	Leu->Phe	CTTTCGGGGTTAATCCGACC	C	TCTTTCCCATGCATTTCTTA	0.98
cox1	1378	460	CCU->UCU	Pro->Ser	ATGCCCTTAGCAGTTCTGGC	C	CTTATATATCCGTAGTTGGG	1
cox1	1402	468	CGU->UGU	Arg->Cys	ATATATCCGTAGTTGGGATT	C	GTCGTTTCTTCGTGGTCGTA	0.997
cox1	1405	469	CGU->UGU	Arg->Cys	TATCCGTAGTTGGGATTCGT	C	GTTTCTTCGTGGTCGTAACA	1
cox1	1433	478	UCA->UUA	Ser->Leu	CGTGGTCGTAACAATCACTT	C	AAGCAGTGGAAACAACAAAA	0.997
cox1	1446	482	AAC->AAU	Asn->Asn	ATCACTTCAAGCAGTGGAAA	C	AACAAAAGATGTGCTCCAAG	0.997
cox1	1489	497	CCA->UCA	Pro->Ser	CTTGGGCTGTTGAACAGAAT	C	CAACCACACTGGAATGGATG	0.998
cox2	33	11	AUC->AUU	Ile->Ile	GAATGGCTATTCCTCACAAT	C	GCTCCTTGTGATGCTGCGGA	0.958
cox2	38	13	CCU->CUU	Pro->Leu	GCTATTCCTCACAATCGCTC	C	TTGTGATGCTGCGGAACCAT	0.931
cox2	71	24	UCU->UUU	Ser->Phe	GGAACCATGGCAATTAGGAT	C	TCAAGACGCAGCAACACCTA	1
cox2	161	54	UCA->UUA	Ser->Leu	TCTTATTTTGGTTTTCGTAT	C	ATGGATGTTGGTTCGCGCTT	0.999
cox2	253	85	CGG->UGG	Arg->Trp	GAACTACTCTCGAGATTCTT	C	GGACCATATTTCCTAGTATC	0.994
cox2	278	93	CCG->CUG	Pro->Leu	CATATTTCCTAGTATCATCC	C	GATGTTTATTGCTATACCAT	0.998
cox2	443	148	ACG->AUG	Thr->Met	ACTCACTTTTGACAGTTATA	C	GATTCCAGAAGATGATTTAG	0.998
cox2	476	159	UCA->UUA	Ser->Leu	TGATTTAGAATTGGGTCAAT	C	ACGTTTATTAGAAGTGGACA	0.998
cox2	544	182	CCU->UCU	Pro->Ser	ATATACGTATTATTGTAACA	C	CTGCTGATGTACCTCATAGT	1
cox2	557	186	CCU->CUU	Pro->Leu	TGTAACACCTGCTGATGTAC	C	TCATAGTTGGGCTGTACCTT	0.996
cox2	581	194	UCA->UUA	Ser->Leu	TAGTTGGGCTGTACCTTCCT	C	AGGTGTCAAATGTGATGCTG	1
cox2	614	205	UCA->UUA	Ser->Leu	TGATGCTGTACCTGGTCGTT	C	AAATCAGACCTCTATTTCGG	0.998
cox2	632	211	UCG->UUG	Ser->Leu	TTCAAATCAGACCTCTATTT	C	GGTACAACGAGAAGGAGTTT	0.999
cox2	676	226	CGU->UGU	Arg->Cys	ATGGTCAGTGCAGTGAGATT	C	GTGGAACTAATCATGCCTTT	0.999
cox2	698	233	ACG->AUG	Thr->Met	TGGAACTAATCATGCCTTTA	C	GCCTATCGTCGTAGAAGCTG	1
cox2	721	241	CCU->UCU	Pro->Ser	CTATCGTCGTAGAAGCTGTT	C	CTAGGAAAGATTATGGTTCT	0.999
cox2	742	248	CGG->UGG	Arg->Trp	CTAGGAAAGATTATGGTTCT	C	GGGTATCCAATCAATTAATC	0.999
cox3	112	38	CCA->UCA	Pro->Ser	GAGGTGTGATGTACATGCAC	C	CATTTCAAGGGGGTGCAACA	1
cox3	245	82	CCU->CUU	Pro->Leu	CAAAGTAGTACAATTAGGAC	C	TCGATATGGTTCTATTCCGT	0.999
cox3	257	86	UCU->UUU	Ser->Phe	ATTAGGACCTCGATATGGTT	C	TATTCCGTTCATCGTATCGG	0.999
cox3	263	88	CCG->CUG	Pro->Leu	ACCTCGATATGGTTCTATTC	C	GTTCATCGTATCGGAGGTTA	0.999
cox3	289	97	CUU->UUU	Leu->Phe	TCGTATCGGAGGTTATGTTC	C	TTTTTGCTCTTTTTTGGGCT	1
cox3	298	100	CUU->UUU	Leu->Phe	AGGTTATGTTCCTTTTTGCT	C	TTTTTTGGGCTTCTTCTCAT	0.998
cox3	311	104	UCU->UUU	Ser->Phe	TTTTGCTCTTTTTTGGGCTT	C	TTCTCATTCTTCTTTGGCAC	0.997
cox3	314	105	UCU->UUU	Ser->Phe	TGCTCTTTTTTGGGCTTCTT	C	TCATTCTTCTTTGGCACCTA	0.999
cox3	388	130	CGG->UGG	Arg->Trp	GGATTGGGGTTTTAGATCCT	C	GGGAAATCCCTTTTCTTAAT	0.999
cox3	413	138	CCU->CUU	Pro->Leu	AATCCCTTTTCTTAATACCC	C	TATTCCCCCTTCATCCGGAG	0.987
cox3	419	140	CCC->CUC	Pro->Leu	TTTTCTTAATACCCCTATTC	C	CCCTTCATCCGGAGCTGCCG	0.999
cox3	422	141	CCU->CUU	Pro->Leu	TCTTAATACCCCTATTCCCC	C	TTCATCCGGAGCTGCCGTAA	0.992
cox3	512	171	UCA->UUA	Ser->Leu	CGCTTTAGTAGCTACCGTTT	C	ACTGGCTCTAGTATCCACTG	0.999
cox3	527	176	UCC->UUC	Ser->Phe	CGTTTCACTGGCTCTAGTAT	C	CACTGCCTTTCAAGGAATGG	1
cox3	566	189	UCC->UUC	Ser->Phe	GGAATATTACCAAGCACCCT	C	CACTATTTCGGATAGTATTT	1
cox3	602	201	UCC->UUC	Ser->Phe	TATTTATGGTTCTACCTTTT	C	CTTAGCAACTGGCTTTCATG	1
cox3	653	218	UCG->UUG	Ser->Leu	GATTATAGGTACTCTTTTCT	C	GATCATATGTGGTATTCGCC	1
cox3	754	252	CGG->UGG	Arg->Trp	GGCATTTTGTAGACGTGGTT	C	GGTTATTCCTATTTGTCTCT	1
matR	26	9	CCC->CUC	Pro->Leu	AGAGGCGATCAGAATGGTAC	C	CGAATCCATTTACGATCCCG	1
matR	32	11	UCC->UUC	Ser->Phe	GATCAGAATGGTACCCGAAT	C	CATTTACGATCCCGAGTTTC	0.908
matR	193	65	CCA->UCA	Pro->Ser	TCGACCGACATCGACTCATC	C	CAATCTTTAAGGAAGAGATC	0.994
matR	235	79	CCC->UCC	Pro->Ser	ACGATCCCAAGTTCTTTTAC	C	CCACTCATAAACTCTTTTCC	0.974
matR	326	109	CCA->CUA	Pro->Leu	TGTACTACTATCGGCCCTAC	C	AGGCAACATCTACCTACACA	0.995
matR	382	128	CAC->UAC	His->Tyr	TAGGGAGGATCCGACAGAAG	C	ACGAAATTCCGATTGTTCAG	0.998
matR	413	138	UCG->UUG	Ser->Leu	GATTGTTCAGAGAATAAGAT	C	GGTTCTATTAAGGACAGGTC	0.936
matR	1064	355	CCC->CUC	Pro->Leu	ACGGAGTACGGTAGAATTCC	C	CGGTACGGTCATTCGGGAAG	0.999
matR	1675	559	CGG->UGG	Arg->Trp	GCGACGGAGACATCGTAAAT	C	GGTCCACGGGCATCGCGATA	0.952
matR	1679	560	UCC->UUC	Ser->Phe	CGGAGACATCGTAAATCGGT	C	CACGGGCATCGCGATAAGTC	0.997
matR	1700	567	CCU->CUU	Pro->Leu	CACGGGCATCGCGATAAGTC	C	TCTGTCCTACTACAGGTGCC	0.999
matR	1720	574	CGC->UGC	Arg->Cys	CTCTGTCCTACTACAGGTGC	C	GCGACAACCTTTACCAAGTC	1
matR	1734	578	UAC->UAU	Tyr->Tyr	AGGTGCCGCGACAACCTTTA	C	CAAGTCCGAACGATTGTCGA	0.996
matR	1756	586	CAC->UAC	His->Tyr	AAGTCCGAACGATTGTCGAC	C	ACCAGATCCGCTGGTCTGCT	0.983
matR	1787	596	CCA->CUA	Pro->Leu	CTGGTCTGCTATATTCACCC	C	AGCCCACAAGCACAAATCCT	1
matR	1826	609	CCA->CUA	Pro->Leu	CTCGGCGCGGAATATAATCC	C	AAAGTACCCCAAAGACTCAA	0.997
matR	1834	612	CCC->UCC	Pro->Ser	GGAATATAATCCCAAAGTAC	C	CCAAAGACTCAAATATAGTC	1
matR	1844	615	UCA->UUA	Ser->Leu	CCCAAAGTACCCCAAAGACT	C	AAATATAGTCAATCAAGAAG	0.998
mttB	46	16	CGG->UGG	Arg->Trp	AAGTTCGAATCCGTTCTGTT	C	GGCTATTGATCTGTCTTGTT	0.987
mttB	82	28	CGU->UGU	Arg->Cys	TTGTTTTGACATGGTTTACG	C	GTTACTGGTTCCCGGAAGAG	0.99
mttB	94	32	CCG->UCG	Pro->Ser	GGTTTACGCGTTACTGGTTC	C	CGGAAGAGTCAATATCTCTA	0.995
mttB	104	35	UCA->UUA	Ser->Leu	TTACTGGTTCCCGGAAGAGT	C	AATATCTCTATTAGCTAAAC	0.999
mttB	110	37	UCU->UUU	Ser->Phe	GTTCCCGGAAGAGTCAATAT	C	TCTATTAGCTAAACCCTTTC	0.9
mttB	160	54	CGU->UGU	Arg->Cys	CTTTTGAGTCGTATTTTGTT	C	GTACACAATCAACGGAGGCC	0.998
mttB	170	57	UCA->UUA	Ser->Leu	GTATTTTGTTCGTACACAAT	C	AACGGAGGCCTCCCCTACAT	1
mttB	182	61	UCC->UUC	Ser->Phe	TACACAATCAACGGAGGCCT	C	CCCTACATATGTTGCAACGT	1
mttB	184	62	CCU->UCU	Pro->Ser	CACAATCAACGGAGGCCTCC	C	CTACATATGTTGCAACGTCT	0.989
mttB	244	82	CAU->UAU	His->Tyr	TTGTCTTTCCCTTAATAATT	C	ATCCAATTTGGTGCTTTTCG	0.967
mttB	263	88	UCG->UUG	Ser->Leu	TCATCCAATTTGGTGCTTTT	C	GATCCCTAGTTGCTATGGTG	0.997
mttB	326	109	UCU->UUU	Ser->Phe	ATTCTTCTATTTAAGTGGTT	C	TCGCTTCTCCTTGTTCCTGT	0.952
mttB	328	110	CGC->UGC	Arg->Cys	TCTTCTATTTAAGTGGTTCT	C	GCTTCTCCTTGTTCCTGTTC	1
mttB	355	119	CCU->UUU	Pro->Phe	CCTTGTTCCTGTTCCTAACT	C	CTTCCCTGTTAGTTCCCAAT	0.995
mttB	356	119	CCU->UUU	Pro->Phe	CTTGTTCCTGTTCCTAACTC	C	TTCCCTGTTAGTTCCCAATG	0.968
mttB	361	121	CUG->UUG	Leu->Leu	TCCTGTTCCTAACTCCTTCC	C	TGTTAGTTCCCAATGTTTGG	0.987
mttB	479	160	UCG->UUG	Ser->Leu	TATGTTAACTGTTCGTATTT	C	GTTCATTACATCGGTATGCT	0.994
mttB	536	179	CCC->CUC	Pro->Leu	TGTGATCTGTTTGCTAGAAC	C	CAGGGCTCTTTCTGTGGAAA	0.985
mttB	560	187	UCC->UUC	Ser->Phe	GGCTCTTTCTGTGGAAACCT	C	CACGAACAATCGTCGTTTTT	0.996
mttB	592	198	CCG->UCG	Pro->Ser	GTCGTTTTTTGATGGTTTTT	C	CGCTTATCACTGCTGCTCTT	0.981
mttB	642	214	AUC->AUU	Ile->Ile	CCGGATATCTGGTGCCAAAT	C	GTCGCCTCTTTCCTTATTTT	0.979
mttB	665	222	UCG->UUG	Ser->Leu	CGCCTCTTTCCTTATTTTTT	C	GATAATGGAGTTGGCTATCT	0.962
mttB	695	232	UCG->UUG	Ser->Leu	GTTGGCTATCTTTGTTGCAT	C	GATTGTACAAGTTCGTGAAG	1
nad1	2	1	ACG->AUG	Thr->Met	AGTGAATAGAAAATCGAAAA	C	GTACATAGCTGTTCCAGCGG	0.98
nad1	167	56	UCG->UUG	Ser->Leu	ACAACCTCTAGCAGATGGTT	C	GAAATTGATTATAAAAGAAC	0.999
nad1	215	72	UCC->UUC	Ser->Phe	ACCAAGTAGTGCAAATTTCT	C	CCTTTTTAGAATGGCTCCAG	0.982
nad1	265	89	CGG->UGG	Arg->Trp	TTATGTTAAGTCTGGTCGCT	C	GGGCCGTTGTACCTTTTGAT	0.999
nad1	308	103	UCG->UUG	Ser->Leu	TGGTATGGTATTGTCAGATT	C	GAACATAGGGCTACTTTATT	0.999
nad1	368	123	ACA->AUA	Thr->Ile	AGGTGTTTATGGAATTATTA	C	AGCAGGTCGGTCTAGTAATT	0.998
nad1	376	126	CGG->UGG	Arg->Trp	ATGGAATTATTACAGCAGGT	C	GGTCTAGTAATTCGAAATAT	0.994
nad1	436	146	CCU->UCU	Pro->Ser	GATCTGCAGCTCAAATGGTC	C	CTTATGAAGTCTCTATTGGT	0.998
nad1	490	164	CCC->UCU	Pro->Ser	CTGTACTAATATGTGTAGGT	C	CCCGTAATTCGAGTGAGATT	0.997
nad1	492	164	CCC->UCU	Pro->Ser	GTACTAATATGTGTAGGTCC	C	CGTAATTCGAGTGAGATTGT	0.989
nad1	493	165	CGU->UGU	Arg->Cys	TACTAATATGTGTAGGTCCC	C	GTAATTCGAGTGAGATTGTC	0.995
nad1	500	167	UCG->UUG	Ser->Leu	ATGTGTAGGTCCCCGTAATT	C	GAGTGAGATTGTCATGGCGC	1
nad1	536	179	UCC->UUU	Ser->Phe	GGCGCAAAAGCAGATATGGT	C	CGGTATTCCCTTGTTCCCCG	0.997
nad1	537	179	UCC->UUU	Ser->Phe	GCGCAAAAGCAGATATGGTC	C	GGTATTCCCTTGTTCCCCGT	0.988
nad1	555	185	CCC->CCU	Pro->Pro	TCCGGTATTCCCTTGTTCCC	C	GTATTGGTTATGTTCCTCAT	0.997
nad1	571	191	CUC->UUU	Leu->Phe	TCCCCGTATTGGTTATGTTC	C	TCATTCCTCGTCTAGCAGAA	0.986
nad1	573	191	CUC->UUU	Leu->Phe	CCCGTATTGGTTATGTTCCT	C	ATTCCTCGTCTAGCAGAAAC	1
nad1	577	193	CCU->UCU	Pro->Ser	TATTGGTTATGTTCCTCATT	C	CTCGTCTAGCAGAAACTAAT	0.995
nad1	580	194	CGU->UGU	Arg->Cys	TGGTTATGTTCCTCATTCCT	C	GTCTAGCAGAAACTAATCGA	0.999
nad1	608	203	UCU->UUU	Ser->Phe	AGAAACTAATCGAGCTCCGT	C	TGATCTCCCAGAAGCGGAAG	1
nad1	635	212	UCA->UUA	Ser->Leu	CCCAGAAGCGGAAGCTGAAT	C	AGTTGCAGGCTATAATGTAG	0.999
nad1	674	225	UCU->UUU	Ser->Phe	AGAATATTCTTCAATGGGGT	C	TGCTCTTTCTTTTTTGGGAG	1
nad1	683	228	UCU->UUU	Ser->Phe	TTCAATGGGGTCTGCTCTTT	C	TTTTTTGGGAGAGTATGCCA	0.999
nad1	725	242	CCA->CUA	Pro->Leu	TATGATCTTAATGAGTGGTC	C	ATGCACATCGCTCTCTCCAG	0.995
nad1	734	245	UCG->UUG	Ser->Leu	AATGAGTGGTCCATGCACAT	C	GCTCTCTCCAGGAGGTTGGC	0.997
nad1	740	247	UCU->UUU	Ser->Phe	TGGTCCATGCACATCGCTCT	C	TCCAGGAGGTTGGCCGCCTA	0.999
nad1	743	248	CCA->CUA	Pro->Leu	TCCATGCACATCGCTCTCTC	C	AGGAGGTTGGCCGCCTATCC	0.999
nad1	755	252	CCG->CUG	Pro->Leu	GCTCTCTCCAGGAGGTTGGC	C	GCCTATCCTAGATCTTCCCA	0.995
nad1	779	260	UCC->UUC	Ser->Phe	TATCCTAGATCTTCCCATTT	C	CAAGAAGATCCCGGGCTCGA	1
nad1	802	268	CGG->UGG	Arg->Trp	AGAAGATCCCGGGCTCGATC	C	GGTTTAGTATCAAGGTGATT	1
nad1	823	275	CUG->UUG	Leu->Leu	GGTTTAGTATCAAGGTGATT	C	TGTTTCCGTTCCTATATATA	0.968
nad1	830	277	CCG->CUG	Pro->Leu	TATCAAGGTGATTCTGTTTC	C	GTTCCTATATATATGGGTCC	1
nad1	884	295	UCA->UUA	Ser->Leu	ACGATATCGTTATGATCAAT	C	AATGGGACCTGGCCGGAAAG	0.999
nad1	893	298	CCU->CUU	Pro->Leu	TTATGATCAATCAATGGGAC	C	TGGCCGGAAAGTGTTCTTGC	0.997
nad1	898	300	CGG->UGG	Arg->Trp	ATCAATCAATGGGACCTGGC	C	GGAAAGTGTTCTTGCCTCTA	0.995
nad1	928	310	CGG->UGG	Arg->Trp	TCTTGCCTCTATCATTAGCT	C	GGGTAGTCCCCGTTTCTGGT	0.999
nad1	937	313	CCC->UCC	Pro->Ser	TATCATTAGCTCGGGTAGTC	C	CCGTTTCTGGTGTTTTAGTC	0.988
nad2	26	9	UCC->UUC	Ser->Phe	CAATCTTTTTTTAGCGGTTT	C	CCCAGAGATATTTCTCATTA	0.965
nad2	223	75	CUU->UUU	Leu->Phe	CCCATTTATTCTGGAATAAT	C	TTTTTAGGAGGGACAATTCT	0.985
nad2	242	81	UCU->UUU	Ser->Phe	TCTTTTTAGGAGGGACAATT	C	TACATATTTCTGCCAAATCC	0.999
nad2	308	103	UCU->UUU	Ser->Phe	CATTTCGATGTGTTTCGATT	C	TTCCGAACAAGAGAGGTTTG	0.997
nad2	311	104	UCC->UUC	Ser->Phe	TTCGATGTGTTTCGATTCTT	C	CGAACAAGAGAGGTTTGATG	0.999
nad2	335	112	UCU->UUU	Ser->Phe	ACAAGAGAGGTTTGATGCTT	C	TGAATCCATTGTATTAATTC	1
nad2	341	114	UCC->UUC	Ser->Phe	GAGGTTTGATGCTTCTGAAT	C	CATTGTATTAATTCCACTTC	0.999
nad2	356	119	CCA->CUA	Pro->Leu	TGAATCCATTGTATTAATTC	C	ACTTCCTACTCGCAGTATGC	0.996
nad2	361	121	CCU->UCU	Pro->Ser	CCATTGTATTAATTCCACTT	C	CTACTCGCAGTATGCTCTTT	0.999
nad2	367	123	CGC->UGC	Arg->Cys	TATTAATTCCACTTCCTACT	C	GCAGTATGCTCTTTATGATC	0.989
nad2	388	130	CCG->UCG	Pro->Ser	GCAGTATGCTCTTTATGATC	C	CGGCTCATGATTCAATTGCC	0.999
nad2	394	132	CAU->UAU	His->Tyr	TGCTCTTTATGATCCCGGCT	C	ATGATTCAATTGCCATGTAT	0.998
nad2	401	134	UCA->UUA	Ser->Leu	TATGATCCCGGCTCATGATT	C	AATTGCCATGTATTTAGCTA	0.993
nad2	428	143	CCU->CUU	Pro->Leu	CATGTATTTAGCTATTGAGC	C	TCAAAGTTTATGTTTTTATG	0.999
nad2	497	166	UCG->UUG	Ser->Leu	ATTTTCCACGGAAGCCGGCT	C	GAAATATTGGATCTTAGGTG	0.992
nad2	523	175	CCC->UCC	Pro->Ser	ATTGGATCTTAGGTGCATTT	C	CCTCTGGAATATTATTGTTC	0.989
nad2	543	181	UUC->UUU	Phe->Phe	CCCTCTGGAATATTATTGTT	C	GGTTGTTCCATGATCTATGG	0.975
nad2	677	226	UCC->UUC	Ser->Phe	TCTATTTATCGCTGTAGGAT	C	CCTATTCAAGATCACTGCAG	0.998
nad2	809	270	UCU->UUU	Ser->Phe	TGCAAATATGTCACGTGTTT	C	TATTTATGGTTCCTATGGAG	1
nad2	920	307	CCU->CUU	Pro->Leu	CCAAACGAAAGTAAAAAGAC	C	TCTAGCTCATAGTTCGATTG	0.993
nad2	928	310	CAU->UAU	His->Tyr	AAGTAAAAAGACCTCTAGCT	C	ATAGTTCGATTGGACATGTA	0.997
nad2	958	320	CGU->UGU	Arg->Cys	TTGGACATGTAGGTTATATT	C	GTACTGGTTTATCATGTGGA	0.999
nad2	962	321	ACU->AUU	Thr->Ile	ACATGTAGGTTATATTCGTA	C	TGGTTTATCATGTGGAACCA	0.991
nad2	1028	343	UCA->UUA	Ser->Leu	TGGTATCTTTATTTATGCAT	C	AATGACGCTAGATGCATTCG	0.998
nad2	1057	353	CCA->UUA	Pro->Leu	TAGATGCATTCGCCATAGTT	C	CAGCATTACGGCAAACCCGT	0.996
nad2	1058	353	CCA->UUA	Pro->Leu	AGATGCATTCGCCATAGTTC	C	AGCATTACGGCAAACCCGTG	0.995
nad2	1127	376	UCG->UUG	Ser->Leu	AGCCAAAACGAATCCTATTT	C	GGCTATTACCTTCTCCATTA	0.999
nad2	1189	397	CGU->UGU	Arg->Cys	TACCCCCGTTAGCCGGCTTT	C	GTAGCAAATTCTATTTGTTC	1
nad2	1246	416	CCA->UCA	Pro->Ser	GTGGGGCTTACTTCCTAGCC	C	CAGTGGGAGTAGTGACTAGC	0.995
nad2	1276	426	CGU->UGU	Arg->Cys	TAGTGACTAGCGTTATAGGT	C	GTTTTTATTATATACGCTTA	1
nad2	1298	433	GCG->GUG	Ala->Val	TTTTTATTATATACGCTTAG	C	GAAAAGAATGTTTTTTGATA	1
nad2	1400	467	UCA->UUA	Ser->Leu	TACTTCCTCTTTCATTACTT	C	ATCCTTTCCATATCCCTCTC	0.977
nad2	1403	468	UCC->UUC	Ser->Phe	TTCCTCTTTCATTACTTCAT	C	CTTTCCATATCCCTCTCCCT	0.99
nad2	1408	470	CCA->UUA	Pro->Leu	CTTTCATTACTTCATCCTTT	C	CATATCCCTCTCCCTTGTTC	0.993
nad2	1409	470	CCA->UUA	Pro->Leu	TTTCATTACTTCATCCTTTC	C	ATATCCCTCTCCCTTGTTCT	0.99
nad3	5	2	UCA->UUA	Ser->Leu	GAAGTGGGCTGTGGTGATGT	C	AGAATTTGCACCTATTTTTA	0.957
nad3	39	13	AUC->AUU	Ile->Ile	ATTTTTATCTATTTAGTGAT	C	AGTCTGCTAGTTTCTTTGAT	0.957
nad3	61	21	CCA->UUA	Pro->Leu	GTCTGCTAGTTTCTTTGATC	C	CACTCGGTGTTCCTTTTCCA	0.976
nad3	62	21	CCA->UUA	Pro->Leu	TCTGCTAGTTTCTTTGATCC	C	ACTCGGTGTTCCTTTTCCAT	0.999
nad3	80	27	CCA->CUA	Pro->Leu	CCCACTCGGTGTTCCTTTTC	C	ATTTGCTTCCAATAGTTCGA	1
nad3	124	42	CAC->UAC	His->Tyr	ATCCAGAAAAATTGTCGGCC	C	ACGAATGTGGTTCCGATCCT	0.999
nad3	137	46	UCC->UUC	Ser->Phe	GTCGGCCCACGAATGTGGTT	C	CGATCCTTCCGGTGATGCCA	1
nad3	146	49	UCC->UUC	Ser->Phe	CGAATGTGGTTCCGATCCTT	C	CGGTGATGCCAGAAGTCGTT	1
nad3	208	70	CCU->UUU	Pro->Phe	TTTCTATTTTATTTATTATC	C	CTGATCCGGAAGTAACCTTT	0.998
nad3	209	70	CCU->UUU	Pro->Phe	TTCTATTTTATTTATTATCC	C	TGATCCGGAAGTAACCTTTT	1
nad3	215	72	CCG->CUG	Pro->Leu	TTTATTTATTATCCCTGATC	C	GGAAGTAACCTTTTCCTTTC	0.992
nad3	230	77	UCC->UUC	Ser->Phe	TGATCCGGAAGTAACCTTTT	C	CTTTCCTTGGGCAGTACCTC	0.999
nad3	247	83	CCU->UCU	Pro->Ser	TTTCCTTTCCTTGGGCAGTA	C	CTCCCAACAAGATTGATCCG	0.992
nad3	251	84	CCC->CUC	Pro->Leu	CTTTCCTTGGGCAGTACCTC	C	CAACAAGATTGATCCGTTTG	0.998
nad3	266	89	CCG->CUG	Pro->Leu	ACCTCCCAACAAGATTGATC	C	GTTTGGATCTTGGTCCATGA	1
nad3	275	92	UCU->UUU	Ser->Phe	CAAGATTGATCCGTTTGGAT	C	TTGGTCCATGATGGCCTTTT	0.998
nad3	317	106	UCU->UUU	Ser->Phe	ATTGATTTTGACGATTGGAT	C	TCTCTATGAATGGAAAAGGG	1
nad3	344	115	UCG->UUG	Ser->Leu	TGAATGGAAAAGGGGTGCTT	C	GGATCGGGAGTAACCACTAG	0.999
nad3	349	117	CGG->UGG	Arg->Trp	GGAAAAGGGGTGCTTCGGAT	C	GGGAGTAACCACTAGTTTTA	0.995
nad4	44	15	CCU->CUU	Pro->Leu	CTATTTCGATCTAAGTGGTC	C	TATTCCGTGTCCTGTGCTAG	0.972
nad4	50	17	CCG->CUG	Pro->Leu	CGATCTAAGTGGTCCTATTC	C	GTGTCCTGTGCTAGGAAGCA	0.998
nad4	74	25	ACU->AUU	Thr->Ile	TCCTGTGCTAGGAAGCATTA	C	TCCTCTTTTCATTCCAAATT	0.998
nad4	77	26	CCU->CUU	Pro->Leu	TGTGCTAGGAAGCATTACTC	C	TCTTTTCATTCCAAATTCAA	0.996
nad4	107	36	CCG->CUG	Pro->Leu	TCCAAATTCAAGAATACGAC	C	GATACGATTGATTGGTCTGT	0.999
nad4	154	52	CCC->UCC	Pro->Ser	CTCTTATTACTTTTTTGTAT	C	CCCCTGTTCCTCGGATACAA	0.999
nad4	158	53	CCU->CUU	Pro->Leu	TATTACTTTTTTGTATCCCC	C	TGTTCCTCGGATACAATTCG	0.997
nad4	164	55	CCU->CUU	Pro->Leu	TTTTTTGTATCCCCCTGTTC	C	TCGGATACAATTCGATCCTT	0.994
nad4	166	56	CGG->UGG	Arg->Trp	TTTTGTATCCCCCTGTTCCT	C	GGATACAATTCGATCCTTCT	1
nad4	197	66	UCU->UUU	Ser->Phe	CGATCCTTCTACGGCCAAAT	C	TCAATTTGTGGAAAGCCTTC	0.998
nad4	317	106	UCA->UUA	Ser->Leu	TCTGATCCCTATTTGCATTT	C	AGTGGGTTGGTCTGGTATGA	0.999
nad4	362	121	ACA->AUA	Thr->Ile	TTATGGGAAAGAGTATATTA	C	AGCATCTCTAATTCGTGAAT	0.999
nad4	368	123	UCU->UUU	Ser->Phe	GAAAGAGTATATTACAGCAT	C	TCTAATTCGTGAATTTCTAA	0.996
nad4	376	126	CGU->UGU	Arg->Cys	ATATTACAGCATCTCTAATT	C	GTGAATTTCTAATGATCGCC	0.995
nad4	403	135	CGC->UGC	Arg->Cys	TTCTAATGATCGCCGTGTTC	C	GCATGCTGGATCCTCTACTA	0.999
nad4	416	139	CCU->CUU	Pro->Leu	CGTGTTCCGCATGCTGGATC	C	TCTACTATTCTATGTTCTTC	0.992
nad4	433	145	CUU->UUU	Leu->Phe	ATCCTCTACTATTCTATGTT	C	TTCCCGAAAGCGTGCCAATC	0.999
nad4	436	146	CCC->UUC	Pro->Phe	CTCTACTATTCTATGTTCTT	C	CCGAAAGCGTGCCAATCCCT	0.999
nad4	437	146	CCC->UUC	Pro->Phe	TCTACTATTCTATGTTCTTC	C	CGAAAGCGTGCCAATCCCTA	0.992
nad4	449	150	CCA->CUA	Pro->Leu	TGTTCTTCCCGAAAGCGTGC	C	AATCCCTATGTTCATTATTA	0.995
nad4	533	178	UCA->UUA	Ser->Leu	TCAGTTTTTCCTATATACTT	C	ACTTGGATCTGTTTTTATGC	0.986
nad4	566	189	CCG->CUG	Pro->Leu	TTTTATGCTATTAGCTATTC	C	GTTAATTCTTCTCCAAACAG	0.996
nad4	599	200	UCA->UUA	Ser->Leu	CCAAACAGGAACCACCGATT	C	ACAAATCTCATTAACCACAG	0.998
nad4	608	203	UCA->UUA	Ser->Leu	AACCACCGATTCACAAATCT	C	ATTAACCACAGAATTTAGTG	0.993
nad4	659	220	UCU->UUU	Ser->Phe	AATATTTCTATGGATTGCTT	C	TTTCGCCTCTTTCGCCGTCA	0.997
nad4	710	237	UCA->UUA	Ser->Leu	GGTACCAGTTCATATTTGGT	C	ACCCGAAGCTCATGTAGAGG	1
nad4	767	256	CCU->CUU	Pro->Leu	CGTCATCTTGGCAGGAATTC	C	TTCAAAATTGGGAACCCACG	0.997
nad4	770	257	UCA->UUA	Ser->Leu	CATCTTGGCAGGAATTCCTT	C	AAAATTGGGAACCCACGGGT	1
nad4	784	262	CAC->UAC	His->Tyr	TTCCTTCAAAATTGGGAACC	C	ACGGGTTTTTAAGATTTTCA	0.975
nad4	832	278	CGU->UGU	Arg->Cys	TGTTTCCCGAAGCGACACTT	C	GTTCCACTCCTTTCATTTAT	0.999
nad4	836	279	UCC->UUC	Ser->Phe	TCCCGAAGCGACACTTCGTT	C	CACTCCTTTCATTTATACTC	0.992
nad4	856	286	CCA->UUA	Pro->Leu	CCACTCCTTTCATTTATACT	C	CAAGCGCGATTGCTATAATA	0.979
nad4	857	286	CCA->UUA	Pro->Leu	CACTCCTTTCATTTATACTC	C	AAGCGCGATTGCTATAATAT	1
nad4	883	295	CCC->UCC	Pro->Ser	CGATTGCTATAATATATACT	C	CCTCGACCACTTCAAGACAG	1
nad4	887	296	UCG->UUG	Ser->Leu	TGCTATAATATATACTCCCT	C	GACCACTTCAAGACAGATCG	0.995
nad4	896	299	UCA->UUA	Ser->Leu	ATATACTCCCTCGACCACTT	C	AAGACAGATCGATCTTAAGA	0.997
nad4	928	310	CAC->UAC	His->Tyr	ATCTTAAGAAGATCATTGCC	C	ACTCCCCAGTAGCCCATATG	0.997
nad4	934	312	CCA->UCA	Pro->Ser	AGAAGATCATTGCCCACTCC	C	CAGTAGCCCATATGAATCTG	0.999
nad4	971	324	UCU->UUU	Ser->Phe	TCTGGTGACTATTGGTATGT	C	TAGTCCGAACATACAGGGAA	1
nad4	977	326	CCG->CUG	Pro->Leu	GACTATTGGTATGTCTAGTC	C	GAACATACAGGGAATTGGAG	1
nad4	1006	336	CCA->UUA	Pro->Leu	AGGGAATTGGAGGTAGCATT	C	CACCGATGTCAAGTCATGGA	0.986
nad4	1007	336	CCA->UUA	Pro->Leu	GGGAATTGGAGGTAGCATTC	C	ACCGATGTCAAGTCATGGAC	0.992
nad4	1010	337	CCG->CUG	Pro->Leu	AATTGGAGGTAGCATTCCAC	C	GATGTCAAGTCATGGACCGG	0.998
nad4	1016	339	UCA->UUA	Ser->Leu	AGGTAGCATTCCACCGATGT	C	AAGTCATGGACCGGTTCCTT	0.995
nad4	1028	343	CCG->CUG	Pro->Leu	ACCGATGTCAAGTCATGGAC	C	GGTTCCTTCAGCCCTTTTTC	0.999
nad4	1033	345	CCU->UCU	Pro->Ser	TGTCAAGTCATGGACCGGTT	C	CTTCAGCCCTTTTTCTATGT	0.999
nad4	1091	364	GCU->GUU	Ala->Val	CCGACATAAGACTCGACTTG	C	TAGATATTACGGAGGTTCAG	1
nad4	1109	370	UCA->UUA	Ser->Leu	TGCTAGATATTACGGAGGTT	C	AGTGAGCACCATGCCGAATC	1
nad4	1129	377	CUC->UUC	Leu->Phe	CAGTGAGCACCATGCCGAAT	C	TCTCTACCATTTCCTTCTCT	0.997
nad4	1142	381	UCC->UUC	Ser->Phe	GCCGAATCTCTCTACCATTT	C	CTTCTCTTCCACTTTGGCCA	0.989
nad4	1148	383	UCU->UUU	Ser->Phe	TCTCTCTACCATTTCCTTCT	C	TTCCACTTTGGCCAATATGA	0.998
nad4	1151	384	UCC->UUU	Ser->Phe	CTCTACCATTTCCTTCTCTT	C	CACTTTGGCCAATATGAGTT	0.995
nad4	1152	384	UCC->UUU	Ser->Phe	TCTACCATTTCCTTCTCTTC	C	ACTTTGGCCAATATGAGTTC	0.923
nad4	1172	391	UCA->UUA	Ser->Leu	CACTTTGGCCAATATGAGTT	C	ACCTGGTACTAGCAGCTTTA	1
nad4	1307	436	GCG->GUG	Ala->Val	CCTTTGGCTATATAATCGTG	C	GGTTTCTGGAAATTTAAAAC	0.999
nad4	1355	452	CCA->CUA	Pro->Leu	CCTCCATAAATTCTCCGATC	C	AAATGGCAGAGAAGTTTCCA	0.995
nad4	1373	458	UCC->UUC	Ser->Phe	TCCAAATGGCAGAGAAGTTT	C	CATATTTATACCTTTTATTG	1
nad4	1405	469	CGG->UGG	Arg->Trp	CTTTTATTGTTGGAGTTGTT	C	GGATGGGTGTTCACCCCAAA	0.999
nad4	1417	473	CAC->UAC	His->Tyr	GAGTTGTTCGGATGGGTGTT	C	ACCCCAAAGTGTTCCCGGAC	0.999
nad4	1433	478	CCG->CUG	Pro->Leu	TGTTCACCCCAAAGTGTTCC	C	GGACTGCATGCATACATCCG	0.998
nad4L	41	14	UCU->UUU	Ser->Phe	CAAATTTTCTATGATCATCT	C	TATTTCAGGTATTCGGGGAA	0.989
nad4L	47	16	UCA->UUA	Ser->Leu	TTCTATGATCATCTCTATTT	C	AGGTATTCGGGGAATCCTCC	0.998
nad4L	55	19	CGG->UGG	Arg->Trp	TCATCTCTATTTCAGGTATT	C	GGGGAATCCTCCTTAATAGA	0.992
nad4L	86	29	CCU->CUU	Pro->Leu	CCTTAATAGACGAAATATTC	C	TATTATGTCAATGCCAATTG	0.982
nad4L	95	32	UCA->UUA	Ser->Leu	ACGAAATATTCCTATTATGT	C	AATGCCAATTGAATCAATGT	1
nad4L	100	34	CCA->UCA	Pro->Ser	ATATTCCTATTATGTCAATG	C	CAATTGAATCAATGTTATTA	1
nad4L	110	37	UCA->UUA	Ser->Leu	TATGTCAATGCCAATTGAAT	C	AATGTTATTAGCTGTGAATT	0.999
nad4L	131	44	UCG->UUG	Ser->Leu	AATGTTATTAGCTGTGAATT	C	GAACTTTTTGGTATTTTCCG	1
nad4L	158	53	UCG->UUG	Ser->Leu	TTTGGTATTTTCCGTTTCTT	C	GGATGATATGATGGGTCAAT	1
nad4L	179	60	UCA->UUA	Ser->Leu	GGATGATATGATGGGTCAAT	C	ATTTGCTTCATTGGTTCCAA	1
nad4L	188	63	UCA->UUA	Ser->Leu	GATGGGTCAATCATTTGCTT	C	ATTGGTTCCAACGGTGGCAG	0.999
nad4L	197	66	CCA->CUA	Pro->Leu	ATCATTTGCTTCATTGGTTC	C	AACGGTGGCAGCTGCGGAAT	0.999
nad4L	230	77	UCA->UUA	Ser->Leu	TGCGGAATCTGCTATTGGGT	C	AGCCATTTTTGTTATTACTT	0.998
nad5	155	52	CCG->CUG	Pro->Leu	TGCTTTTTATGAAGTCGCAC	C	GGGAGCTAGTGCTTGCTATC	1
nad5	242	81	CCG->CUG	Pro->Leu	GGGCTTCTTGTTCGATAGCC	C	GACCGTAGTGATGTTAATTG	1
nad5	315	105	UCC->UCU	Ser->Ser	TATTCCATTTCATATATGTC	C	GAGGATCCGCATAGCCCTCG	0.989
nad5	358	120	CCU->UUU	Pro->Phe	TTATGTGTTATTTATCCATT	C	CTACTTTTTTTATGCCAATG	0.994
nad5	359	120	CCU->UUU	Pro->Phe	TATGTGTTATTTATCCATTC	C	TACTTTTTTTATGCCAATGT	0.999
nad5	374	125	CCA->CUA	Pro->Leu	CATTCCTACTTTTTTTATGC	C	AATGTTGGTGACTGGAGATA	0.996
nad5	398	133	UCU->UUU	Ser->Phe	GTTGGTGACTGGAGATAACT	C	TCTTCAATTATTCCTGGGAT	1
nad5	494	165	ACA->AUA	Thr->Ile	TCAGGCAGATAAAGCAGCTA	C	AAAAGCTATGCCTGTCAATC	1
nad5	506	169	CCU->CUU	Pro->Leu	AGCAGCTACAAAAGCTATGC	C	TGTCAATCGAGTAGGTGATT	0.995
nad5	539	180	CCU->CUU	Pro->Leu	AGGTGATTTTGGATTAGCTC	C	TGGGATTTCGGGTCGTTTTA	1
nad5	548	183	UCG->UUG	Ser->Leu	TGGATTAGCTCCTGGGATTT	C	GGGTCGTTTTACTCTCTTTC	0.998
nad5	553	185	CGU->UGU	Arg->Cys	TAGCTCCTGGGATTTCGGGT	C	GTTTTACTCTCTTTCAAACA	0.999
nad5	581	194	UCU->UUU	Ser->Phe	TCTCTTTCAAACAGTAGACT	C	TTCAACCATTTTTGCTCGTG	0.999
nad5	598	200	CGU->UGU	Arg->Cys	ACTCTTCAACCATTTTTGCT	C	GTGCTAGTGCCCCCAGAAAT	1
nad5	608	203	GCC->GUC	Ala->Val	CATTTTTGCTCGTGCTAGTG	C	CCCCAGAAATTCTTGGATTT	0.993
nad5	629	210	UCU->UUU	Ser->Phe	CCCCAGAAATTCTTGGATTT	C	TCGCAATATGAGATTGAATG	0.999
nad5	631	211	CGC->UGC	Arg->Cys	CCAGAAATTCTTGGATTTCT	C	GCAATATGAGATTGAATGCC	0.996
nad5	669	223	AUC->AUU	Ile->Ile	GCCATAACTCTGATTTGTAT	C	TTACTTCTTATTGGTGCTGT	1
nad5	676	226	CUU->UUU	Leu->Phe	CTCTGATTTGTATCTTACTT	C	TTATTGGTGCTGTTGGGAAA	0.992
nad5	713	238	UCG->UUG	Ser->Leu	GAAATCTGCACAGATAGGAT	C	GCATACTTGGTCACCCGATG	0.999
nad5	725	242	UCA->UUA	Ser->Leu	GATAGGATCGCATACTTGGT	C	ACCCGATGCTATGGAGGGTC	1
nad5	782	261	ACG->AUG	Thr->Met	TTTGATTCATGCAGCTACTA	C	GGTAACAGCTGGCGTTTTCA	1
nad5	835	279	CCA->UCA	Pro->Ser	GCTCCCCTTTATTTGAATAC	C	CACCTACGGCTTTGATTGTT	1
nad5	863	288	UCU->UUU	Ser->Phe	GGCTTTGATTGTTATTACTT	C	TGCAGGAGCTACGACGTCAT	0.999
nad5	875	292	ACG->AUG	Thr->Met	TATTACTTCTGCAGGAGCTA	C	GACGTCATTCCTTGCGGCAA	1
nad5	920	307	CCA->CUA	Pro->Leu	TGGAATATTACAGAACGATC	C	AAAGAGGGTCATAGCTTATT	1
nad5	1310	437	UCA->UUA	Ser->Leu	TTCTTATTACTCTTTTCGTT	C	ACTTTTTCTAACATTTCTAG	0.999
nad5	1490	497	CCC->CUC	Pro->Leu	CCATTTTTGGGCCAATTCCC	C	CTTCGTACTACCCAAAAATG	0.996
nad5	1550	517	ACC->AUC	Thr->Ile	GTTTGCTGCTCCAACCATTA	C	CAAACTAATACCTATTCCGT	0.995
nad5	1568	523	CCG->CUG	Pro->Leu	TACCAAACTAATACCTATTC	C	GTTTAGTACTTCAGGTGCTT	1
nad5	1580	527	UCA->UUA	Ser->Leu	ACCTATTCCGTTTAGTACTT	C	AGGTGCTTCTGTAGCGTATA	0.997
nad5	1589	530	UCU->UUU	Ser->Phe	GTTTAGTACTTCAGGTGCTT	C	TGTAGCGTATAATGTAAATC	0.991
nad5	1610	537	CCC->CUC	Pro->Leu	TGTAGCGTATAATGTAAATC	C	CGTAGCGGATCAATTCCAAC	0.998
nad5	1859	620	UCU->UUU	Ser->Phe	AAGTCAACTTCAAAGTGGAT	C	TGTTTATCATTATGCCTTTG	0.998
nad5	1895	632	UCA->UUA	Ser->Leu	CTTTGCAATGTTACTTGGTT	C	AACTCTATTTGTGACCTTTT	0.998
nad5	1916	639	UCU->UUU	Ser->Phe	AACTCTATTTGTGACCTTTT	C	TCGTATGTGGGACTCTCTAT	0.999
nad5	1918	640	CGU->UGU	Arg->Cys	CTCTATTTGTGACCTTTTCT	C	GTATGTGGGACTCTCTATCT	0.999
nad5	1958	653	UCG->UUG	Ser->Leu	TTCTTGGGTAGATAATCGAT	C	GTCTTTCATTTTTATAGTGA	0.968
nad5	1981	661	CGU->UGU	Arg->Cys	CTTTCATTTTTATAGTGAGT	C	GTTTTTATAATAATAAGTCA	0.995
nad6	17	6	UCG->UUG	Ser->Leu	TACCATGATACTTTCTGTTT	C	GTCGAGCCCTGCTTTGGTCT	0.998
nad6	26	9	CCU->CUU	Pro->Leu	ACTTTCTGTTTCGTCGAGCC	C	TGCTTTGGTCTCTGGTTTGA	0.999
nad6	53	18	GCA->GUA	Ala->Val	GGTCTCTGGTTTGATGGTTG	C	ACGTGCTAAAAATCCGGTAC	1
nad6	83	28	UCG->UUG	Ser->Leu	AAATCCGGTACATTCCGTTT	C	GTTTCCCATCCCAGTCTTTC	0.998
nad6	88	30	CCC->UUC	Pro->Phe	CGGTACATTCCGTTTCGTTT	C	CCATCCCAGTCTTTCGCGAC	0.981
nad6	89	30	CCC->UUC	Pro->Phe	GGTACATTCCGTTTCGTTTC	C	CATCCCAGTCTTTCGCGACA	0.996
nad6	95	32	CCA->CUA	Pro->Leu	TTCCGTTTCGTTTCCCATCC	C	AGTCTTTCGCGACACTTCAG	0.99
nad6	103	35	CGC->UGC	Arg->Cys	CGTTTCCCATCCCAGTCTTT	C	GCGACACTTCAGGTTTACTT	0.962
nad6	146	49	UCU->UUU	Ser->Phe	TTTGTTAGGTCTCGACTTCT	C	TGCTATGATCTCCCCAGTAG	0.999
nad6	158	53	UCC->UUC	Ser->Phe	CGACTTCTCTGCTATGATCT	C	CCCAGTAGTTCATATAGGAG	0.997
nad6	161	54	CCA->CUA	Pro->Leu	CTTCTCTGCTATGATCTCCC	C	AGTAGTTCATATAGGAGCTA	0.99
nad6	169	57	CAU->UAU	His->Tyr	CTATGATCTCCCCAGTAGTT	C	ATATAGGAGCTATAGCCGTT	0.999
nad6	191	64	UCA->UUA	Ser->Leu	TATAGGAGCTATAGCCGTTT	C	ATTCCTATTCGTTGTTATGA	0.999
nad6	236	79	ACU->AUU	Thr->Ile	CCATATTCAAATAGCGGAGA	C	TCACGAAGAAGTATTGCGCT	1
nad6	289	97	CUU->UUU	Leu->Phe	GTGGTATTATTGGACTGATC	C	TTTGGTGGGAAATGTTCTTC	0.999
nad6	379	127	CAU->UAU	His->Tyr	CCTCTCTGAGATATACGGTT	C	ATGCCGGAAAGGTACGAAGT	1
nad6	446	149	UCC->UUC	Ser->Phe	TTTACTTTATACCTACTATT	C	CGTCTGGTTTTTGGTTCCTA	0.999
nad6	463	155	CCU->UCU	Pro->Ser	ATTCCGTCTGGTTTTTGGTT	C	CTAGTCTGATTTTATTAGTA	0.996
nad6	569	190	UCU->UUU	Ser->Phe	CCGACGAAATGCTATTGATT	C	TAGGAGGACTTTAATGAGGA	0.998
nad7	38	13	UCG->UUG	Ser->Leu	GCAAATCAAAAATTTCACTT	C	GAATTCCGGACCTCAACATC	0.998
nad7	44	15	UCC->UUU	Ser->Phe	CAAAAATTTCACTTCGAATT	C	CGGACCTCAACATCCTGCTG	0.996
nad7	45	15	UCC->UUU	Ser->Phe	AAAAATTTCACTTCGAATTC	C	GGACCTCAACATCCTGCTGC	0.998
nad7	77	26	UCA->UUA	Ser->Leu	TCCTGCTGCTCATGGTGTTT	C	ACGATCAGTATTGGAAATGA	0.991
nad7	83	28	UCA->UUA	Ser->Leu	TGCTCATGGTGTTTCACGAT	C	AGTATTGGAAATGAACGGAG	1
nad7	137	46	UCA->UUA	Ser->Leu	TGCGGAACCACATATTGGAT	C	ACTCCATAGAGGGACTGAGA	0.999
nad7	200	67	UCU->UUU	Ser->Phe	TCTTCAAGCTTTACCTTATT	C	TGATCGTTCAGACTATGTTT	0.995
nad7	209	70	UCA->UUA	Ser->Leu	TTTACCTTATTCTGATCGTT	C	AGACTATGTTTCTACGATGG	0.989
nad7	224	75	ACG->AUG	Thr->Met	TCGTTCAGACTATGTTTCTA	C	GATGGCCCAAGAACACGCTC	1
nad7	244	82	CAU->UAU	His->Tyr	CGATGGCCCAAGAACACGCT	C	ATTCTTCAGCCGTAGAGAGA	0.999
nad7	251	84	UCA->UUA	Ser->Leu	CCAAGAACACGCTCATTCTT	C	AGCCGTAGAGAGACTTTTGA	0.993
nad7	316	106	CGU->UGU	Arg->Cys	AATATATACGAGTGTCATTC	C	GTGAAATAACTCGAATTTCA	0.993
nad7	335	112	UCA->UUA	Ser->Leu	CCGTGAAATAACTCGAATTT	C	AAATCATTCACTTGCTTCAA	0.998
nad7	344	115	UCA->UUA	Ser->Leu	AACTCGAATTTCAAATCATT	C	ACTTGCTTCAACTACTCATG	0.999
nad7	353	118	UCA->UUA	Ser->Leu	TTCAAATCATTCACTTGCTT	C	AACTACTCATGCTATGGATG	0.999
nad7	383	128	UCA->UUA	Ser->Leu	TGCTATGGATGTGGGAGCAT	C	AACTCCGTCCCTGTGGGCTT	1
nad7	392	131	UCC->UUC	Ser->Phe	TGTGGGAGCATCAACTCCGT	C	CCTGTGGGCTTCTGAGGAGC	0.999
nad7	404	135	UCU->UUU	Ser->Phe	AACTCCGTCCCTGTGGGCTT	C	TGAGGAGCGGGAGAAATTGT	1
nad7	433	145	CAU->UAU	His->Tyr	GGGAGAAATTGTTGGAATTC	C	ATGAAAGAGTCTCGGGAGCC	1
nad7	533	178	UCC->UUC	Ser->Phe	ATGTCGAGATATGGATTCCT	C	CACACAACAATTTGCTTCTC	0.961
nad7	566	189	UCA->UUA	Ser->Leu	TGCTTCTCGTATCGACGAAT	C	AGAAGAGATGTCAACCGGCA	1
nad7	578	193	UCA->UUA	Ser->Leu	CGACGAATCAGAAGAGATGT	C	AACCGGCAACCGTATCTGGA	1
nad7	679	227	CCA->UCA	Pro->Ser	GTGGTGTAATGTTAAGAGGT	C	CAGGGGTATGCTGGGATTCG	0.987
nad7	698	233	UCG->UUG	Ser->Leu	TCCAGGGGTATGCTGGGATT	C	GCGAAGAGCAGCACCTTACG	1
nad7	724	242	CAU->UAU	His->Tyr	GAGCAGCACCTTACGATGTT	C	ATGACCAATCGGATCCTGAC	1
nad7	734	245	UCG->UUG	Ser->Leu	TTACGATGTTCATGACCAAT	C	GGATCCTGACGTACCAGTAG	1
nad7	739	247	CCU->UUU	Pro->Phe	ATGTTCATGACCAATCGGAT	C	CTGACGTACCAGTAGGTACC	0.999
nad7	740	247	CCU->UUU	Pro->Phe	TGTTCATGACCAATCGGATC	C	TGACGTACCAGTAGGTACCA	0.999
nad7	769	257	CGC->UGC	Arg->Cys	CAGTAGGTACCAGAGGAGAT	C	GCTATGATCGTTACTGTATC	1
nad7	789	263	AUC->AUU	Ile->Ile	CGCTATGATCGTTACTGTAT	C	CGTATCGAAGAGATGCGACA	0.922
nad7	836	279	CCU->CUU	Pro->Leu	TCGGATCATTGTGCAATGTC	C	TAATAAAATGCCTAGTGGCA	0.999
nad7	926	309	UCA->UUA	Ser->Leu	GAAACTATCCATGGAATCCT	C	AATTCACCATTTCGAACCTT	0.999
nad7	944	315	CCU->CUU	Pro->Leu	CTCAATTCACCATTTCGAAC	C	TTATACAGAAGGTTTTTCCG	0.999
nad7	973	325	CCU->UCU	Pro->Ser	AAGGTTTTTCCGTACCAGCT	C	CTTCTACCTATACCGCAGTT	0.999
nad7	1050	350	CCC->CCU	Pro->Pro	AGTAATGGAAGCAATCGTCC	C	TACCGTCGTAAAATAAGAGC	0.966
nad7	1057	353	CGU->UGU	Arg->Cys	GAAGCAATCGTCCCTACCGT	C	GTAAAATAAGAGCACCTGGC	0.998
nad7	1079	360	UCU->UUU	Ser->Phe	TAAAATAAGAGCACCTGGCT	C	TGCCCATTCACAAGGACTCG	0.999
nad7	1088	363	UCA->UUA	Ser->Leu	AGCACCTGGCTCTGCCCATT	C	ACAAGGACTCGATTCTATGT	0.996
nad7	1103	368	UCU->UUU	Ser->Phe	CCATTCACAAGGACTCGATT	C	TATGTCCAAACATCACATGC	0.999
nad7	1124	375	CCA->CUA	Pro->Leu	TATGTCCAAACATCACATGC	C	AGCAGATGTGGTCACCATCA	1
nad7	1137	379	GUC->GUU	Val->Val	CACATGCCAGCAGATGTGGT	C	ACCATCATAGGTACTCAAGA	0.941
nad7	1166	389	UCU->UUU	Ser->Phe	AGGTACTCAAGATATTGTGT	C	TGGAGAGGTAGATAGATAGG	1
nad9	92	31	UCU->UUU	Ser->Phe	ATCGGAACATGGGAATAGAT	C	TGATACCAATACGGACTACC	0.996
nad9	113	38	CCA->CUA	Pro->Leu	TGATACCAATACGGACTACC	C	ATTTCCATTGTTGTGCTTTC	0.999
nad9	167	56	UCG->UUG	Ser->Leu	CTATACAAGGGTTCCAGTTT	C	GATCGATATTTGCGGAGTGG	0.984
nad9	190	64	CAU->UAU	His->Tyr	TCGATATTTGCGGAGTGGAT	C	ATCCCTCTCGAAAACGAAGA	0.993
nad9	223	75	CAU->UAU	His->Tyr	AACGAAGATTTGAAGTGGTC	C	ATAATTTACTGAGTACTCGG	1
nad9	298	100	CCG->UCG	Pro->Ser	ACGAAGTAACACGAATATCT	C	CGGTAGTCAGTCCATTTCCA	0.994
nad9	311	104	CCA->CUA	Pro->Leu	AATATCTCCGGTAGTCAGTC	C	ATTTCCATCAGCCGGCTGGT	1
nad9	368	123	UCU->UUU	Ser->Phe	GGATATGTTTGGTGTTTCTT	C	TATCAATCATCCGGATCTAC	0.998
nad9	398	133	UCA->UUA	Ser->Leu	TCCGGATCTACGCCGTATAT	C	AACAGATCATGGTTTCGAGG	0.986
nad9	406	136	CAU->UAU	His->Tyr	TACGCCGTATATCAACAGAT	C	ATGGTTTCGAGGGTCATCCA	0.999
nad9	439	147	CUU->UUU	Leu->Phe	GTCATCCATTACGAAAAGAC	C	TTCCTCTGAGTGGATATGTG	0.998
nad9	539	180	UCU->UUU	Ser->Phe	AGAATTTCGCTATTTCGATT	C	TGCTAGTCCTTGGGAGCAGC	0.99
rpl10	101	34	UCG->UUG	Ser->Leu	CTCATTCCATTCCAGTGGCT	C	GACCAGTAACCAATGGCGAA	0.995
rpl10	134	45	CCA->CUA	Pro->Leu	ATGGCGAAAACTAAAAAATC	C	ATGGTTTCCCGGTAGAACCC	0.966
rpl10	155	52	CCA->CUA	Pro->Leu	ATGGTTTCCCGGTAGAACCC	C	ATTTCGCCCAAGTTGTTGCG	0.975
rpl10	314	105	UCA->UUA	Ser->Leu	CATGGACCAAGATCTGCTTT	C	ATTATATGGGCAATACCGAT	0.979
rpl10	397	133	CUU->UUU	Leu->Phe	TGGATGAATTGGAAACATCT	C	TTTTCAATTTCCATTTACCA	0.91
rpl16	61	21	CGC->UGC	Arg->Cys	AAGGCAGATGTAGTAGGGGT	C	GCGAACCGGACGGTACACAA	0.999
rpl16	104	35	ACU->AUU	Thr->Ile	TGGTTTTGGAAGATATGGCA	C	TCAAAGTTGTAGAGCTGGTC	1
rpl16	164	55	ACA->AUA	Thr->Ile	TGAAGCAGCGCGTCGGGCTA	C	AATCGGACAATTCCATCGTG	1
rpl16	232	78	CUC->UUC	Leu->Phe	GTAAGATATGGGTAAGAGTT	C	TCGCAGATCTCCCTATTACC	0.995
rpl16	321	107	UCC->UCU	Ser->Ser	GGTTGGATTGCTCGTGTGTC	C	ACGGGACAAATCCCATTTGA	0.903
rpl16	335	112	CCA->CUA	Pro->Leu	TGTGTCCACGGGACAAATCC	C	ATTTGAAATGGATGGTGTGA	0.999
rpl16	401	134	CCA->CUA	Pro->Leu	TACATTAGCGGCGCATAAAC	C	ATGTTCGTCAACCAAGTTTG	0.997
rpl16	407	136	UCG->UUG	Ser->Leu	AGCGGCGCATAAACCATGTT	C	GTCAACCAAGTTTGTTCAGT	0.992
rpl5-copy1	35	12	UCA->UUA	Ser->Leu	TTTTCATTACGAAGATGTAT	C	ACGTCAGGATCCGTTGCTCA	0.99
rpl5-copy1	47	16	CCG->CUG	Pro->Leu	AGATGTATCACGTCAGGATC	C	GTTGCTCAAACCAAATCACG	0.986
rpl5-copy1	59	20	CCA->CUA	Pro->Leu	TCAGGATCCGTTGCTCAAAC	C	AAATCACGCCAACGTTATTG	0.994
rpl5-copy1	92	31	UCG->UUG	Ser->Leu	CGTTATTGAAGTTCCTGGAT	C	GTTTGAAATCAGAGTAGTAC	0.994
rpl5-copy1	166	56	CCG->UCG	Pro->Ser	GGAAATTGGCTATGGAGATT	C	CGCGCGGTCAGAGATTCATA	0.942
rpl5-copy1	169	57	CGC->UGC	Arg->Cys	AATTGGCTATGGAGATTCCG	C	GCGGTCAGAGATTCATACAG	0.998
rpl5-copy1	317	106	UCG->UUG	Ser->Leu	GCCTGGAATGTTTTCTTTTT	C	GGTCAGAATCTCGACAGTAA	0.997
rpl5-copy1	417	139	UCC->UCU	Ser->Ser	ACGGAGTTTTGCGAAATCTC	C	CCGGAACTTTCAGATCATTT	0.953
rpl5-copy1	512	171	CCA->CUA	Pro->Leu	CACACAAGATGAGACTTTAC	C	ACCGTGGAGCGGCTTTTTAA	0.994
rpl5-copy1	515	172	CCG->CUG	Pro->Leu	ACAAGATGAGACTTTACCAC	C	GTGGAGCGGCTTTTTAAAAA	0.998
rpl5-copy2	35	12	UCA->UUA	Ser->Leu	TTTTCATTACGAAGATGTAT	C	ACGTCAGGATCCGTTGCTCA	0.99
rpl5-copy2	47	16	CCG->CUG	Pro->Leu	AGATGTATCACGTCAGGATC	C	GTTGCTCAAACCAAATCACG	0.986
rpl5-copy2	59	20	CCA->CUA	Pro->Leu	TCAGGATCCGTTGCTCAAAC	C	AAATCACGCCAACGTTATTG	0.994
rpl5-copy2	92	31	UCG->UUG	Ser->Leu	CGTTATTGAAGTTCCTGGAT	C	GTTTGAAATCAGAGTAGTAC	0.994
rpl5-copy2	166	56	CCG->UCG	Pro->Ser	GGAAATTGGCTATGGAGATT	C	CGCGCGGTCAGAGATTCATA	0.942
rpl5-copy2	169	57	CGC->UGC	Arg->Cys	AATTGGCTATGGAGATTCCG	C	GCGGTCAGAGATTCATACAG	0.998
rpl5-copy2	317	106	UCG->UUG	Ser->Leu	GCCTGGAATGTTTTCTTTTT	C	GGTCAGAATCTCGACAGTAA	0.997
rpl5-copy2	417	139	UCC->UCU	Ser->Ser	ACGGAGTTTTGCGAAATCTC	C	CCGGAACTTTCAGATCATTT	0.953
rps10	62	21	ACG->AUG	Thr->Met	AGAAAGACCACCAAAAGTCA	C	GACCACCAAGATATGCATAG	0.993
rps10	298	100	CGG->UGG	Arg->Trp	ATTTGCGCAAGAAGTTTTTT	C	GGTTAAAACGCCAGCGTATA	0.999
rps10	362	121	UCG->UUG	Ser->Leu	ATTTTCTTGCAAGACCCGTT	C	GGATAAGGGCAAACTCCAGA	0.998
rps10	391	131	CGA->UGA	Arg->End	GCAAACTCCAGAGATTGCTT	C	GAAGTAAGATCCTTGCGTTG	0.993
rps12	71	24	UCG->UUG	Ser->Leu	CACGGACCGTACTCGAGCTT	C	GGATCAATGTCCCCAGAAGC	1
rps12	100	34	CGC->UGC	Arg->Cys	GTCCCCAGAAGCAAGGAGTA	C	GCCCGCGTGTTCCAACGAGA	0.998
rps12	104	35	CCG->CUG	Pro->Leu	CCAGAAGCAAGGAGTACGCC	C	GCGTGTTCCAACGAGAACAC	0.999
rps12	112	38	CCA->UCA	Pro->Ser	AAGGAGTACGCCCGCGTGTT	C	CAACGAGAACACCGAAAAAA	0.999
rps12	146	49	CCA->CUA	Pro->Leu	GAAAAAACCTAATTCAGCTC	C	ACGTAAGATAGCCAAAGTAC	1
rps12	196	66	CAC->UAC	His->Tyr	ATCGACATGATATATTTGCT	C	ACATTCCGGGCGAAGGTCAT	0.998
rps12	284	95	UCC->UUC	Ser->Phe	AGATTTGCCTGGTGTGAAAT	C	CCATTGTATTCGAGGAGTCA	0.999
rps13	5	2	UCA->UUA	Ser->Leu	AAAGGAAGGATCCGGAATGT	C	ATATATCTCAGGAGCTAGAT	0.934
rps13	26	9	UCA->UUA	Ser->Leu	ATATATCTCAGGAGCTAGAT	C	AGTTCCCGATGAACAAGTAA	0.998
rps13	56	19	UCA->UUA	Ser->Leu	TGAACAAGTAAGAATTGCCT	C	AACCAAAATCTATGGAATTG	0.986
rps13	60	20	ACC->ACU	Thr->Thr	CAAGTAAGAATTGCCTCAAC	C	AAAATCTATGGAATTGGACC	0.911
rps13	100	34	CGU->UGU	Arg->Cys	CTAAAAAAGCCATTCAGGTT	C	GTTATCGATTAGGTATCAGT	0.993
rps13	243	81	UUC->UUU	Phe->Phe	CGAGCAGACATCGAACGATT	C	ATTTCTATTTCTCGTTATCG	0.983
rps13	256	86	CGU->UGU	Arg->Cys	AACGATTCATTTCTATTTCT	C	GTTATCGTGGAATTCGTCAT	0.998
rps13	287	96	UCG->UUG	Ser->Leu	AATTCGTCATAAAGATGGCT	C	GCCCTTACGCGGTCAACGAA	0.963
rps14	194	65	UCC->UUC	Ser->Phe	AGTAAGAAACCGATGTATTT	C	CACTGGTCGCCCTCGTTCCG	0.997
rps14	271	91	CCU->UCU	Pro->Ser	GTGGATTAGCATCTCGAGGT	C	CTTTGATGGGCATAAAGAAA	0.968
rps3	58	20	CCA->UCA	Pro->Ser	ATCTGAATCGTAGTTCAGAT	C	CAAGTCGGTTCAGTGATTAT	0.996
rps3	64	22	CGG->UGG	Arg->Trp	ATCGTAGTTCAGATCCAAGT	C	GGTTCAGTGATTATTATTAT	0.999
rps3	69	23	UUC->UUU	Phe->Phe	AGTTCAGATCCAAGTCGGTT	C	AGTGATTATTATTATGGTAA	0.987
rps3	92	31	UCC->UUC	Ser->Phe	TGATTATTATTATGGTAAAT	C	CGTGTATCAAGATGTCAATC	0.967
rps3	704	235	UCG->UUG	Ser->Leu	GCGCCCCTCCTTGAATTATT	C	GGTCATGCAATACTTATTGA	0.997
rps3	881	294	UCG->UUG	Ser->Leu	CGCTTTTTTTGTAGAAAGCT	C	GACCCGCGAGAAAAAGTGTT	0.924
rps3	1400	467	CCG->CUG	Pro->Leu	TGTTTCTCAAAGTGCTTCTC	C	GATTGCTCAAGACATCTCTT	0.999
rps3	1427	476	CCG->CUG	Pro->Leu	TCAAGACATCTCTTTTCAAC	C	GAGGAACAAAAAAAGATCAT	1
rps3	1538	513	UCA->UUA	Ser->Leu	TATTTGTTGTTCAGGTCGAT	C	AAAAGGTGCAGAAATTGCTA	1
rps3	1591	531	CGU->UGU	Arg->Cys	GAAAGTATGGAAAAACATCT	C	GTAATGTATTGAACCAGAAA	0.998
rps3	1655	552	UCA->UUA	Ser->Leu	TTCTACTCGTTACGGAATCT	C	AGGTGTCAAAGTGCGGATCT	1
rps3	1669	557	CGG->UGG	Arg->Trp	GAATCTCAGGTGTCAAAGTG	C	GGATCTCATATAGGAAAAAA	0.998
rps4	44	15	CCA->CUA	Pro->Leu	AAGATTTCAAACTTGTCGTC	C	ACTTCCAGGAAATGTTCGGA	0.998
rps4	49	17	CCA->UUA	Pro->Leu	TTCAAACTTGTCGTCCACTT	C	CAGGAAATGTTCGGAACAGA	0.946
rps4	50	17	CCA->UUA	Pro->Leu	TCAAACTTGTCGTCCACTTC	C	AGGAAATGTTCGGAACAGAG	0.946
rps4	61	21	CGG->UGG	Arg->Trp	GTCCACTTCCAGGAAATGTT	C	GGAACAGAGAACTTACAATA	0.998
rps4	176	59	UCA->UUA	Ser->Leu	TCTTTACAGTTACATCCAAT	C	ACAAACTACACGAAAGTTGT	0.997
rps4	205	69	CAU->UAU	His->Tyr	CACGAAAGTTGTCCCTTTTT	C	ATGGGGATTTACCCATCACA	0.991
rps4	278	93	CCA->CUA	Pro->Leu	TATCCCTTTTCTACTCAATC	C	AGAAACAAGATCGGACGTTA	0.99
rps4	290	97	UCG->UUG	Ser->Leu	ACTCAATCCAGAAACAAGAT	C	GGACGTTATTCCGGTTCGTC	0.997
rps4	302	101	CCG->CUG	Pro->Leu	AACAAGATCGGACGTTATTC	C	GGTTCGTCTCCATTTTTTTG	0.995
rps4	347	116	CCG->CUG	Pro->Leu	TATTCCTCAAGCAAGGCAGC	C	GATAAGTCATCGAAGGGTTT	0.999
rps4	446	149	GCG->GUG	Ala->Val	ATCTTTTCAAGAAAATGACG	C	GAGAGCCCGCGGTGAAGAAA	0.929
rps4	818	273	UCG->UUG	Ser->Leu	CGAACTACCTACTCATTATT	C	GGAGGTGAATCATAGAACAC	0.995
rps4	829	277	CAU->UAU	His->Tyr	CTCATTATTCGGAGGTGAAT	C	ATAGAACACCAAAAGCTGTG	0.991
rps4	839	280	CCA->CUA	Pro->Leu	GGAGGTGAATCATAGAACAC	C	AAAAGCTGTGGTATCTTATG	1
rps4	854	285	UCU->UUU	Ser->Phe	AACACCAAAAGCTGTGGTAT	C	TTATGGACCTAACATAGGTC	0.999
rps4	905	302	CCA->CUA	Pro->Leu	CGACATAAGATTGAAAGATC	C	AAACCTTCCTCTTCGGAGCG	0.991
rps4	914	305	CCU->CUU	Pro->Leu	ATTGAAAGATCCAAACCTTC	C	TCTTCGGAGCGGAAACGGAC	0.996
rps4	919	307	CGG->UGG	Arg->Trp	AAGATCCAAACCTTCCTCTT	C	GGAGCGGAAACGGACGTGGC	0.995
rps7	116	39	CCA->CUA	Pro->Leu	TTATCAAACTTTTCATCGCC	C	AGCTCGAACTGAACGCGATG	0.992
rps7	277	93	CUU->UUU	Leu->Phe	CCTTAGCTATTCGTTGGATC	C	TTGGAGCAGCTTTCAAACGA	0.956
rps7	332	111	UCA->UUA	Ser->Leu	GATAAGCTTAGAGAAATGTT	C	ATTTGCTGAGATACTGGATG	0.996

## Sheet: Sheet9
Table S9 Amino acid changes in potential RNA editing sites of PCGs in the S. guangxiensis mitochondrial genome
Type	Codon changes	Amino acid changes	number	Proportion (%)
Hydrophobic-Hydrophobic	AUC->AUU	Ile->Ile	7	32.33% (215)
	CCA->CUA	Pro->Leu	44
	CCA->UUA	Pro->Leu	16
	CCC->CCU	Pro->Pro	2
	CCC->CUC	Pro->Leu	13
	CCC->UUC	Pro->Phe	6
	CCG->CUG	Pro->Leu	39
	CCG->UUG	Pro->Leu	6
	CCU->CUU	Pro->Leu	33
	CCU->UUU	Pro->Phe	8
	CUA->UUA	Leu->Leu	1
	CUC->CUU	Leu->Leu	1
	CUC->UUC	Leu->Phe	5
	CUC->UUU	Leu->Phe	2
	CUG->UUG	Leu->Leu	2
	CUU->UUU	Leu->Phe	13
	GCC->GUC	Ala->Val	1
	GCG->GUG	Ala->Val	4
	GCU->GUU	Ala->Val	2
	GCA->GUA	Ala->Val	2
	GUC->GUU	Val->Val	2
	UUC->UUU	Phe->Phe	6
Hydrophilic-Hydrophilic	CAC->UAC	His->Tyr	10	13.38% (89)
	CAU->UAU	His->Tyr	21
	CGC->UGC	Arg->Cys	12
	CGU->UGU	Arg->Cys	39
	UAC->UAU	Tyr->Tyr	1
	UCC->UCU	Ser->Ser	4
	ACC->ACU	Thr->Thr	1
	AAC->AAU	Asn->Asn	1
Hydrophobic-Hydrophilic	CCA->UCA	Pro->Ser	12	8.87% (59)
	CCC->UCC	Pro->Ser	12
	CCC->UCU	Pro->Ser	2
	CCG->UCG	Pro->Ser	7
	CCU->UCU	Pro->Ser	26
Hydrophilic-Hydrophobic	ACA->AUA	Thr->Ile	7	45.11% (300)
	ACC->AUC	Thr->Ile	1
	ACG->AUG	Thr->Met	8
	ACU->AUU	Thr->Ile	5
	CGG->UGG	Arg->Trp	35
	UCA->UUA	Ser->Leu	85
	UCC->UUC	Ser->Phe	40
	UCC->UUU	Ser->Phe	6
	UCG->UUG	Ser->Leu	54
	UCU->UUU	Ser->Phe	59
Hydrophilic-stop	CGA->UGA	Arg->End	2	0.30% (2)
Total			665	1

## Sheet: Sheet10
Table S10 Homologous co-linear blocks of S. guangxiensis with closely related species
query	database	identity (%)	alignment	mismatch	gap	q. start	q. end	d. start	d. end	e-value	score
NC068018.1	MT568500.1	98.287	9747	52	39	245876	255605	746293	736645	0	16968
NC068018.1	MT568500.1	98.783	7969	40	18	433402	441339	848752	840810	0	14126
NC068018.1	MT568500.1	96.923	7800	46	60	720268	728038	511525	503891	0	12896
NC068018.1	MT568500.1	99.631	5690	11	2	622491	628180	963119	957440	0	10382
NC068018.1	MT568500.1	96.564	6112	50	42	320997	327089	214314	220284	0	9976
NC068018.1	MT568500.1	97.466	5801	48	32	1	5790	742357	736645	0	9806
NC068018.1	MT568500.1	97.583	5627	29	33	610202	615794	548349	553902	0	9539
NC068018.1	MT568500.1	97.623	5512	39	31	304736	310210	653799	648343	0	9369
NC068018.1	MT568500.1	97.623	5512	39	31	54921	60395	653799	648343	0	9369
NC068018.1	MT568500.1	97.25	5273	51	22	476531	481757	703022	708246	0	8848
NC068018.1	MT568500.1	99.32	4850	25	4	277712	282561	161878	157037	0	8767
NC068018.1	MT568500.1	99.32	4850	25	4	27897	32746	161878	157037	0	8767
NC068018.1	MT568500.1	98.404	4825	26	15	332036	336841	432319	427527	0	8436
NC068018.1	MT568500.1	97.955	4695	25	24	75287	79945	148919	144260	0	8072
NC068018.1	MT568500.1	98.844	4411	12	10	236320	240693	608332	603924	0	7827
NC068018.1	MT568500.1	98.464	4232	22	16	544000	548202	466871	462654	0	7415
NC068018.1	MT568500.1	98.036	4276	10	17	739186	743445	750739	746522	0	7363
NC068018.1	MT568500.1	98.186	4189	29	20	101026	105199	952918	957074	0	7271
NC068018.1	MT568500.1	99.401	4007	4	7	743621	747621	746350	742358	0	7249
NC068018.1	MT568500.1	98.404	4073	50	5	714816	718878	112399	108332	0	7147
NC068018.1	MT568500.1	97.962	4073	19	24	617245	621307	185943	189961	0	7003
NC068018.1	MT568500.1	98.477	3743	22	12	327092	330817	220315	224039	0	6564
NC068018.1	MT568500.1	98.71	3642	21	8	270233	273874	6617	3002	0	6442
NC068018.1	MT568500.1	98.71	3642	21	8	20418	24059	6617	3002	0	6442
NC068018.1	MT568500.1	98.513	3631	42	9	418055	421683	916754	913134	0	6396
NC068018.1	MT568500.1	96.751	3755	35	28	71478	75192	152634	148927	0	6178
NC068018.1	MT568500.1	98.216	3363	20	7	80035	83392	144085	140758	0	5842
NC068018.1	MT568500.1	98.078	3382	16	12	537963	541316	593379	596739	0	5840
NC068018.1	MT568500.1	97.917	3360	19	17	199897	203241	227362	230685	0	5770
NC068018.1	MT568500.1	98.289	3214	17	8	350855	354063	488709	485529	0	5596
NC068018.1	MT568500.1	97.629	3206	24	23	287266	290469	672450	669295	0	5452
NC068018.1	MT568500.1	97.629	3206	24	23	37451	40654	672450	669295	0	5452
NC068018.1	MT568500.1	98.36	3110	21	12	462168	465270	353156	350070	0	5433
NC068018.1	MT568500.1	98.509	3086	32	3	92763	95835	375321	378405	0	5432
NC068018.1	MT568500.1	97.931	3045	34	12	241681	244703	155980	152943	0	5247
NC068018.1	MT568500.1	96.861	3154	28	21	63575	66727	699648	702731	0	5210
NC068018.1	MT568500.1	96.861	3154	28	21	313390	316542	699648	702731	0	5210
NC068018.1	MT568500.1	96.927	3091	21	22	229442	232516	1077661	1074629	0	5114
NC068018.1	MT568500.1	99.473	2659	5	2	83509	86166	140519	137869	0	4824
NC068018.1	MT568500.1	97.878	2781	13	12	426905	429673	935505	938251	0	4767
NC068018.1	MT568500.1	97.459	2755	22	15	471286	474033	1001546	998833	0	4656
NC068018.1	MT568500.1	98.291	2575	25	9	443537	446096	838639	836069	0	4494
NC068018.1	MT568500.1	96.469	2662	14	23	294613	297268	678368	675781	0	4322
NC068018.1	MT568500.1	96.469	2662	14	23	44798	47453	678368	675781	0	4322
NC068018.1	MT568500.1	99.038	2392	11	5	343439	345822	73168	75555	0	4279
NC068018.1	MT568500.1	99.238	2361	11	3	98398	100758	194399	192046	0	4253
NC068018.1	MT568500.1	98.355	2371	14	8	182628	184998	625307	627652	0	4139
NC068018.1	MT568500.1	95.997	2398	22	18	165515	167904	287425	289756	0	3829
NC068018.1	MT568500.1	95.997	2398	22	18	165515	167904	1092453	1094784	0	3829
NC068018.1	MT568500.1	98.258	2182	13	7	67509	69690	337911	340067	0	3795
NC068018.1	MT568500.1	98.258	2182	13	7	317324	319505	337911	340067	0	3795
NC068018.1	MT568500.1	99.371	2067	1	3	441428	443487	840814	838753	0	3735
NC068018.1	MT568500.1	98.652	2077	8	7	292372	294447	100171	98114	0	3663
NC068018.1	MT568500.1	98.652	2077	8	7	42557	44632	100171	98114	0	3663
NC068018.1	MT568500.1	97.528	2144	6	15	178708	180833	100171	102285	0	3622
NC068018.1	MT568500.1	96.46	2147	49	5	535427	537564	105981	108109	0	3518
NC068018.1	MT568500.1	97.816	2015	13	9	575503	577512	831752	833740	0	3448
NC068018.1	MT568500.1	97.778	1980	24	8	223082	225045	825462	823487	0	3395
NC068018.1	MT568500.1	99.566	1844	8	0	95855	97698	950773	952616	0	3362
NC068018.1	MT568500.1	99.346	1836	8	1	577753	579584	1034985	1033150	0	3321
NC068018.1	MT568500.1	99.161	1787	10	1	548037	549823	695830	694049	0	3212
NC068018.1	MT568500.1	97.002	1901	9	16	558317	560212	574168	572311	0	3151
NC068018.1	MT568500.1	99.223	1673	3	2	529597	531264	52951	51284	0	3009
NC068018.1	MT568500.1	99.223	1673	3	2	409864	411531	52951	51284	0	3009
NC068018.1	MT568500.1	98.764	1699	7	4	409838	411531	205974	207663	0	3009
NC068018.1	MT568500.1	98.764	1699	7	4	529571	531264	205974	207663	0	3009
NC068018.1	MT568500.1	94.955	1903	11	26	127845	129715	360836	362685	0	2904
NC068018.1	MT568500.1	99.62	1578	6	0	234744	236321	608922	610499	0	2881
NC068018.1	MT568500.1	95.959	1757	45	13	34377	36132	500184	501915	0	2828
NC068018.1	MT568500.1	95.959	1757	45	13	284192	285947	500184	501915	0	2828
NC068018.1	MT568500.1	96.789	1713	4	13	297317	299029	675691	674030	0	2811
NC068018.1	MT568500.1	96.789	1713	4	13	47502	49214	675691	674030	0	2811
NC068018.1	MT568500.1	98.33	1557	26	0	162034	163590	68778	67222	0	2732
NC068018.1	MT568500.1	98.33	1557	26	0	162034	163590	543057	541501	0	2732
NC068018.1	MT568500.1	98.92	1481	10	3	91166	92640	373602	375082	0	2641
NC068018.1	MT568500.1	97.575	1526	16	6	580220	581736	36476	34963	0	2593
NC068018.1	MT568500.1	99.434	1414	2	3	232516	233925	1073745	1072334	0	2562
NC068018.1	MT568500.1	96.639	1547	9	12	736271	737805	729332	730847	0	2529
NC068018.1	MT568500.1	97.51	1486	11	8	460709	462185	1003096	1001628	0	2516
NC068018.1	MT568500.1	97.376	1486	10	8	397279	398756	892418	893882	0	2501
NC068018.1	MT568500.1	97.376	1486	10	8	517012	518489	892418	893882	0	2501
NC068018.1	MT568500.1	98.697	1381	9	3	492924	494295	411424	410044	0	2442
NC068018.1	MT568500.1	98.408	1319	13	2	113191	114509	1059660	1060970	0	2313
NC068018.1	MT568500.1	96.714	1400	21	6	514562	515960	814808	813433	0	2307
NC068018.1	MT568500.1	96.714	1400	21	6	394829	396227	814808	813433	0	2307
NC068018.1	MT568500.1	95.365	1467	29	12	362476	363920	1084909	1083460	0	2296
NC068018.1	MT568500.1	99.592	1225	1	2	69808	71028	340095	341319	0	2231
NC068018.1	MT568500.1	99.592	1225	1	2	319623	320843	340095	341319	0	2231
NC068018.1	MT568500.1	97.823	1286	11	5	149280	150561	416214	414942	0	2204
NC068018.1	MT568500.1	98.23	1243	8	7	552016	553254	8776	10008	0	2161
NC068018.1	MT568500.1	98.928	1213	4	1	377500	378712	1106548	1107751	0	2159
NC068018.1	MT568500.1	98.928	1213	4	1	448001	449213	1106548	1107751	0	2159
NC068018.1	MT568500.1	98.928	1213	4	1	497233	498445	1106548	1107751	0	2159
NC068018.1	MT568500.1	98.597	1212	16	1	712503	713713	114600	113389	0	2143
NC068018.1	MT568500.1	96.353	1316	17	11	398742	400048	539015	540308	0	2135
NC068018.1	MT568500.1	96.353	1316	17	11	518475	519781	539015	540308	0	2135
NC068018.1	MT568500.1	93.832	1443	36	22	509065	510491	425292	423887	0	2122
NC068018.1	MT568500.1	93.832	1443	36	22	389332	390758	425292	423887	0	2122
NC068018.1	MT568500.1	95.564	1330	20	15	482777	484099	708210	709507	0	2093
NC068018.1	MT568500.1	96.574	1255	17	6	210168	211405	949193	950438	0	2056
NC068018.1	MT568500.1	95.433	1270	29	7	414613	415868	967790	969044	0	1997
NC068018.1	MT568500.1	92.1	1443	26	25	565999	567425	276467	277837	0	1953
NC068018.1	MT568500.1	97.615	1132	12	5	386061	387190	691897	693015	0	1927
NC068018.1	MT568500.1	97.615	1132	12	5	505794	506923	691897	693015	0	1927
NC068018.1	MT568500.1	95.173	1243	17	17	568500	569733	65812	67020	0	1923
NC068018.1	MT568500.1	95.173	1243	17	17	568500	569733	116046	114838	0	1923
NC068018.1	MT568500.1	97.125	1148	12	3	573781	574916	475075	473937	0	1917
NC068018.1	MT568500.1	97.125	1148	12	3	573781	574916	514480	515618	0	1917
NC068018.1	MT568500.1	94.241	1285	16	13	372517	373782	907226	905981	0	1910
NC068018.1	MT568500.1	97.02	1141	8	8	357066	358205	1086111	1084996	0	1895
NC068018.1	MT568500.1	99.047	1049	4	3	355331	356377	796553	797597	0	1877
NC068018.1	MT568500.1	97.392	1112	9	6	733374	734485	938514	939605	0	1875
NC068018.1	MT568500.1	97.5	1080	11	5	189549	190627	690819	691883	0	1831
NC068018.1	MT568500.1	97.834	1062	9	6	601742	602797	1065157	1064104	0	1821
NC068018.1	MT568500.1	99.686	956	2	1	719239	720193	420779	419824	0	1748
NC068018.1	MT568500.1	95.719	1098	17	13	581735	582805	35000	33906	0	1740
NC068018.1	MT568500.1	97.182	1029	18	5	490941	491967	8512	7493	0	1729
NC068018.1	MT568500.1	99.566	922	4	0	495547	496468	137488	136567	0	1681
NC068018.1	MT568500.1	99.566	922	4	0	446315	447236	137488	136567	0	1681
NC068018.1	MT568500.1	99.566	922	4	0	375814	376735	137488	136567	0	1681
NC068018.1	MT568500.1	96.973	991	5	4	24493	25460	1028492	1029480	0	1640
NC068018.1	MT568500.1	96.973	991	5	4	274308	275275	1028492	1029480	0	1640
NC068018.1	MT568500.1	95.402	1044	15	6	191739	192757	1080533	1081568	0	1631
NC068018.1	MT568500.1	99.434	884	5	0	628889	629772	582557	583440	0	1605
NC068018.1	MT568500.1	98.07	881	6	2	180953	181833	434070	434939	0	1522
NC068018.1	MT568500.1	98.382	865	4	4	728650	729514	816524	815670	0	1511
NC068018.1	MT568500.1	98.487	859	4	3	400827	401681	1121567	1122420	0	1506
NC068018.1	MT568500.1	98.487	859	4	3	520560	521414	1121567	1122420	0	1506
NC068018.1	MT568500.1	97.5	880	15	3	267203	268078	257982	257106	0	1496
NC068018.1	MT568500.1	97.5	880	15	3	17388	18263	257982	257106	0	1496
NC068018.1	MT568500.1	95.546	943	11	3	110989	111905	388079	387142	0	1480
NC068018.1	MT568500.1	99.627	804	2	1	244826	245628	835051	835854	0	1467
NC068018.1	MT568500.1	91.743	1090	33	23	365869	366940	452125	451075	0	1461
NC068018.1	MT568500.1	98.894	814	5	1	553483	554296	10005	10814	0	1450
NC068018.1	MT568500.1	98.07	829	12	1	145069	145893	1116297	1115469	0	1439
NC068018.1	MT568500.1	97.527	849	5	5	358698	359546	902600	901768	0	1437
NC068018.1	MT568500.1	96.991	864	4	6	720268	721130	478030	478872	0	1432
NC068018.1	MT568500.1	91.862	1069	20	23	599576	600624	82819	81798	0	1430
NC068018.1	MT568500.1	98.75	800	5	2	469453	470247	641070	641869	0	1417
NC068018.1	MT568500.1	97.153	843	6	8	736963	737805	165668	166492	0	1408
NC068018.1	MT568500.1	99.092	771	1	2	331008	331772	1538	2308	0	1380
NC068018.1	MT568500.1	95.205	876	16	6	734477	735352	939657	940506	0	1362
NC068018.1	MT568500.1	97.398	807	6	5	199123	199929	342033	341242	0	1360
NC068018.1	MT568500.1	98.452	775	4	1	114972	115746	1060962	1061728	0	1358
NC068018.1	MT568500.1	92.647	952	16	18	431732	432658	850685	849763	0	1321
NC068018.1	MT568500.1	98.271	752	7	4	465238	465985	349936	349187	0	1312
NC068018.1	MT568500.1	96.424	811	1	6	474228	475034	578029	577243	0	1312
NC068018.1	MT568500.1	96.305	812	7	8	468641	469452	754227	755015	0	1312
NC068018.1	MT568500.1	98.654	743	3	1	15673	16408	102612	103354	0	1310
NC068018.1	MT568500.1	98.654	743	3	1	265488	266223	102612	103354	0	1310
NC068018.1	MT568500.1	98.777	736	8	1	607631	608365	941363	940628	0	1308
NC068018.1	MT568500.1	98.512	739	7	1	432647	433385	849593	848859	0	1301
NC068018.1	MT568500.1	96.927	781	9	9	90460	91227	423187	423965	0	1295
NC068018.1	MT568500.1	96.692	786	3	5	222003	222781	642538	643307	0	1286
NC068018.1	MT568500.1	95.334	793	13	8	360222	361003	130871	130092	0	1238
NC068018.1	MT568500.1	96.231	743	5	4	205126	205868	385208	385927	0	1195
NC068018.1	MT568500.1	96.639	714	8	6	365086	365789	17815	18522	0	1171
NC068018.1	MT568500.1	94.437	773	9	6	361059	361820	130088	129339	0	1158
NC068018.1	MT568500.1	96.952	689	15	6	416024	416708	1009335	1010021	0	1151
NC068018.1	MT568500.1	97.033	674	9	3	218950	219623	933632	932970	0	1123
NC068018.1	MT568500.1	95.531	716	5	10	597228	597943	556090	555402	0	1120
NC068018.1	MT568500.1	97.16	669	6	4	193533	194190	337601	336935	0	1118
NC068018.1	MT568500.1	97.16	669	6	4	193533	194190	475720	476386	0	1118
NC068018.1	MT568500.1	97.16	669	6	4	193533	194190	513835	513169	0	1118
NC068018.1	MT568500.1	98.73	630	0	2	195759	196384	72406	71781	0	1112
NC068018.1	MT568500.1	97.969	640	10	1	592260	592896	546058	545419	0	1107
NC068018.1	MT568500.1	97.081	651	11	1	711664	712314	882593	883235	0	1090
NC068018.1	MT568500.1	92.583	782	13	9	282982	283751	359113	358365	0	1081
NC068018.1	MT568500.1	92.583	782	13	9	33167	33936	359113	358365	0	1081
NC068018.1	MT568500.1	98.071	622	2	4	316596	317217	156631	156020	0	1074
NC068018.1	MT568500.1	98.071	622	2	4	66781	67402	156631	156020	0	1074
NC068018.1	MT568500.1	95.783	664	11	9	107698	108361	291252	291898	0	1055
NC068018.1	MT568500.1	95.783	664	11	9	107698	108361	1096280	1096926	0	1055
NC068018.1	MT568500.1	96.84	633	12	3	176038	176663	966391	967022	0	1051
NC068018.1	MT568500.1	100	562	0	0	569968	570529	318221	317660	0	1038
NC068018.1	MT568500.1	98.621	580	7	1	609362	609941	246175	245597	0	1026
NC068018.1	MT568500.1	98.946	569	5	1	588781	589348	353855	353287	0	1016
NC068018.1	MT568500.1	94.809	655	13	10	212460	213105	385919	386561	0	1002
NC068018.1	MT568500.1	94.769	650	9	6	557633	558265	892328	891687	0	989
NC068018.1	MT568500.1	96.812	596	10	2	561462	562049	896378	895784	0	987
NC068018.1	MT568500.1	94.181	653	16	12	402013	402664	369289	369920	0	976
NC068018.1	MT568500.1	94.181	653	16	12	521746	522397	369289	369920	0	976
NC068018.1	MT568500.1	98.708	542	7	0	7087	7628	323377	323918	0	963
NC068018.1	MT568500.1	98.708	542	7	0	256902	257443	323377	323918	0	963
NC068018.1	MT568500.1	93.263	668	13	4	369489	370156	882511	881876	0	955
NC068018.1	MT568500.1	98.521	541	3	2	172429	172969	793833	793298	0	950
NC068018.1	MT568500.1	95.261	612	6	5	132971	133580	580827	580237	0	948
NC068018.1	MT568500.1	97.148	561	9	3	220601	221154	581699	581139	0	941
NC068018.1	MT568500.1	97.974	543	5	2	732605	733141	726970	727512	0	937
NC068018.1	MT568500.1	94.881	586	13	7	213919	214489	473132	472549	0	900
NC068018.1	MT568500.1	94.737	589	14	7	213916	214489	516420	517006	0	900
NC068018.1	MT568500.1	94.088	592	35	0	459913	460504	541300	540709	0	900
NC068018.1	MT568500.1	91.467	668	18	10	507288	507955	418841	418213	0	881
NC068018.1	MT568500.1	91.467	668	18	10	387555	388222	418841	418213	0	881
NC068018.1	MT568500.1	92.73	619	12	6	565412	566004	347204	347815	0	863
NC068018.1	MT568500.1	97.024	504	13	1	310863	311366	866081	865580	0	846
NC068018.1	MT568500.1	97.024	504	13	1	61048	61551	866081	865580	0	846
NC068018.1	MT568500.1	93.61	579	16	10	125968	126532	250431	249860	0	845
NC068018.1	MT568500.1	96.838	506	7	5	127302	127807	293925	294421	0	837
NC068018.1	MT568500.1	96.838	506	7	5	127302	127807	1098953	1099449	0	837
NC068018.1	MT568500.1	95.962	520	5	4	187918	188437	578737	579240	0	830
NC068018.1	MT568500.1	93.206	574	10	10	562272	562845	795543	794999	0	817
NC068018.1	MT568500.1	95.618	502	9	4	159374	159874	16229	15740	0	793
NC068018.1	MT568500.1	88.073	654	25	22	713825	714473	113387	112782	0	726
NC068018.1	MT568500.1	89.713	593	18	16	347488	348051	92610	93188	0	717
NC068018.1	MT568500.1	89.713	593	18	16	347488	348051	327135	326557	0	717
NC068018.1	MT568500.1	89.949	587	12	10	134116	134669	734331	733759	0	713
NC068018.1	MT568500.1	89.097	587	11	7	543021	543555	132662	132077	0	680
NC068018.1	MT568500.1	79.715	981	95	47	663786	664748	906181	907075	1.07e-173	614
NC068018.1	MT568500.1	83.333	630	16	20	527580	528133	925067	924451	3.12e-139	499
NC068018.1	MT568500.1	83.333	630	16	20	407847	408400	925067	924451	3.12e-139	499
NC068018.1	MT568500.1	74.128	889	177	38	628652	629515	9980	9120	9.38e-85	318
MT568500.1	NC053368.1	100	1122546	0	0	1	1122546	1	1122546	0	2073000
MT568500.1	NC053368.1	100	19923	0	0	194376	214298	64571	44649	0	36791
MT568500.1	NC053368.1	100	19923	0	0	44649	64571	214298	194376	0	36791
MT568500.1	NC053368.1	99.959	14616	6	0	1091473	1106088	286445	301060	0	26958
MT568500.1	NC053368.1	99.959	14616	6	0	286445	301060	1091473	1106088	0	26958
MT568500.1	NC053368.1	100	11667	0	0	114600	126266	67258	55592	0	21545
MT568500.1	NC053368.1	100	11667	0	0	55592	67258	126266	114600	0	21545
MT568500.1	NC053368.1	100	9248	0	0	326248	335495	93497	84250	0	17078
MT568500.1	NC053368.1	100	9248	0	0	84250	93497	335495	326248	0	17078
MT568500.1	NC053368.1	100	8980	0	0	194376	203355	117287	126266	0	16584
MT568500.1	NC053368.1	100	8980	0	0	117287	126266	194376	203355	0	16584
MT568500.1	NC053368.1	99.95	7974	4	0	975840	983813	300852	308825	0	14704
MT568500.1	NC053368.1	99.95	7974	4	0	300852	308825	975840	983813	0	14704
MT568500.1	NC053368.1	99.858	7754	6	4	510683	518434	478872	471122	0	14253
MT568500.1	NC053368.1	99.871	7751	5	4	471125	478872	518431	510683	0	14253
MT568500.1	NC053368.1	99.985	6735	1	0	986373	993107	500184	493450	0	12432
MT568500.1	NC053368.1	99.985	6735	1	0	493450	500184	993107	986373	0	12432
MT568500.1	NC053368.1	99.98	4912	1	0	643403	648314	405130	410041	0	9066
MT568500.1	NC053368.1	99.98	4912	1	0	405130	410041	643403	648314	0	9066
MT568500.1	NC053368.1	100	3737	0	0	730023	733759	165668	169404	0	6902
MT568500.1	NC053368.1	100	3737	0	0	165668	169404	730023	733759	0	6902
MT568500.1	NC053368.1	99.715	2808	2	1	615065	617872	305958	308759	0	5136
MT568500.1	NC053368.1	99.715	2808	2	1	305958	308759	615065	617872	0	5136
MT568500.1	NC053368.1	99.715	2808	2	1	980946	983747	615065	617872	0	5136
MT568500.1	NC053368.1	99.715	2808	2	1	615065	617872	980946	983747	0	5136
MT568500.1	NC053368.1	99.791	2396	1	4	511552	513945	335317	337710	0	4394
MT568500.1	NC053368.1	99.791	2396	1	4	475610	478003	337710	335317	0	4394
MT568500.1	NC053368.1	99.791	2396	1	4	335317	337710	478003	475610	0	4394
MT568500.1	NC053368.1	99.791	2396	1	4	335317	337710	511552	513945	0	4394
MT568500.1	NC053368.1	100	2319	0	0	1003736	1006054	566622	568940	0	4283
MT568500.1	NC053368.1	100	2319	0	0	566622	568940	1003736	1006054	0	4283
MT568500.1	NC053368.1	99.711	1728	1	1	541366	543093	67091	68814	0	3160
MT568500.1	NC053368.1	99.711	1728	1	1	67091	68814	541366	543093	0	3160
MT568500.1	NC053368.1	95.238	735	19	4	929957	930687	462822	462100	0	1149
MT568500.1	NC053368.1	95.238	735	19	4	462100	462822	930687	929957	0	1149
MT568500.1	NC053368.1	73.421	681	125	37	127523	128182	126042	126687	4.12e-50	204
MT568500.1	NC053368.1	73.421	681	125	37	126042	126687	127523	128182	4.12e-50	204
NC053368.1	ON674117.1	97.944	8364	56	39	144257	152593	106478	114752	0	14386
NC053368.1	ON674117.1	98.854	5934	38	11	703587	709505	10830	4912	0	10554
NC053368.1	ON674117.1	98.116	5521	35	17	997655	1003119	231462	225955	0	9555
NC053368.1	ON674117.1	99.334	4803	6	4	648496	653291	166636	161853	0	8669
NC053368.1	ON674117.1	99.334	4803	6	4	648496	653291	251502	246719	0	8669
NC053368.1	ON674117.1	99.191	4572	19	6	410050	414608	371333	375899	0	8222
NC053368.1	ON674117.1	99.696	3949	11	1	551120	555067	75842	79790	0	7225
NC053368.1	ON674117.1	99.111	3936	23	4	227362	231295	420569	416644	0	7064
NC053368.1	ON674117.1	99.582	3592	15	0	158287	161878	350253	346662	0	6551
NC053368.1	ON674117.1	99.195	3480	10	6	505485	508956	33038	36507	0	6255
NC053368.1	ON674117.1	96.729	3607	34	24	439524	443087	175709	172144	0	5930
NC053368.1	ON674117.1	97.781	3425	28	16	140692	144085	102852	106259	0	5860
NC053368.1	ON674117.1	98.987	3160	10	6	738417	741554	301581	298422	0	5638
NC053368.1	ON674117.1	98.865	3172	13	8	224214	227371	303461	306623	0	5637
NC053368.1	ON674117.1	98.814	3120	31	2	375395	378514	206999	203886	0	5552
NC053368.1	ON674117.1	98.352	3095	13	10	359189	362267	376154	379226	0	5398
NC053368.1	ON674117.1	98.492	2984	16	11	502576	505556	268235	271192	0	5234
NC053368.1	ON674117.1	98.25	2800	24	7	154248	157039	116521	119303	0	4876
NC053368.1	ON674117.1	99.624	2660	8	1	185949	188606	80941	83600	0	4855
NC053368.1	ON674117.1	97.472	2848	32	12	1100106	1102936	31920	29096	0	4824
NC053368.1	ON674117.1	97.472	2848	32	12	295078	297908	31920	29096	0	4824
NC053368.1	ON674117.1	99.394	2642	6	3	137878	140513	100212	102849	0	4782
NC053368.1	ON674117.1	98.37	2577	21	6	508961	511527	36480	39045	0	4506
NC053368.1	ON674117.1	98.71	2480	12	9	908963	911438	136434	133971	0	4385
NC053368.1	ON674117.1	97.314	2569	32	13	472531	475075	69675	72230	0	4327
NC053368.1	ON674117.1	97.314	2569	32	13	514480	517024	72230	69675	0	4327
NC053368.1	ON674117.1	98.692	2446	13	8	892378	894816	125051	127484	0	4322
NC053368.1	ON674117.1	99.181	2321	11	2	192087	194399	307011	309331	0	4174
NC053368.1	ON674117.1	99.107	2239	5	5	593463	595697	356324	358551	0	4010
NC053368.1	ON674117.1	97.177	2373	31	13	369289	371633	213405	215769	0	3978
NC053368.1	ON674117.1	98.712	2174	15	5	381949	384114	295955	298123	0	3847
NC053368.1	ON674117.1	92.033	2661	117	37	735583	738210	130637	128039	0	3651
NC053368.1	ON674117.1	99.257	2018	7	2	693813	695830	96340	98349	0	3637
NC053368.1	ON674117.1	99.236	1963	14	1	546448	548409	329334	331296	0	3541
NC053368.1	ON674117.1	98.396	1995	25	3	831761	833755	366245	368232	0	3500
NC053368.1	ON674117.1	99.177	1943	12	2	1028373	1030315	400507	398569	0	3496
NC053368.1	ON674117.1	98.523	1963	12	5	1007347	1009302	319018	320970	0	3448
NC053368.1	ON674117.1	99.263	1900	10	2	379131	381030	95951	94056	0	3428
NC053368.1	ON674117.1	99.21	1898	6	2	341242	343139	420537	422425	0	3413
NC053368.1	ON674117.1	99.129	1723	10	3	588648	590365	139516	137794	0	3094
NC053368.1	ON674117.1	96.729	1865	17	13	823181	825038	13383	15210	0	3066
NC053368.1	ON674117.1	98.602	1717	13	3	1031325	1033037	92325	90616	0	3027
NC053368.1	ON674117.1	99.164	1674	13	1	564070	565742	260798	259125	0	3013
NC053368.1	ON674117.1	97.507	1765	7	10	425440	427190	272516	274257	0	2981
NC053368.1	ON674117.1	99.057	1590	3	5	337787	339374	425908	424329	0	2843
NC053368.1	ON674117.1	96.632	1722	20	10	37242	38941	90613	88908	0	2824
NC053368.1	ON674117.1	96.83	1672	42	7	67214	68881	189581	187917	0	2784
NC053368.1	ON674117.1	99.146	1523	4	3	717444	718965	92533	94047	0	2732
NC053368.1	ON674117.1	97.734	1589	32	4	541493	543079	189581	187995	0	2732
NC053368.1	ON674117.1	96.354	1673	30	9	259931	261590	149884	151538	0	2723
NC053368.1	ON674117.1	98.227	1523	16	5	1015932	1017452	337676	336163	0	2652
NC053368.1	ON674117.1	98.944	1421	5	3	1026714	1028133	232644	234055	0	2532
NC053368.1	ON674117.1	97.139	1503	19	11	81798	83289	148093	149582	0	2516
NC053368.1	ON674117.1	97.986	1440	12	6	373605	375039	209127	207700	0	2483
NC053368.1	ON674117.1	95.178	1597	14	15	129319	130871	279776	278199	0	2464
NC053368.1	ON674117.1	98.97	1359	8	2	244818	246175	301582	302935	0	2427
NC053368.1	ON674117.1	99.688	1281	4	0	133519	134799	275530	274250	0	2344
NC053368.1	ON674117.1	95.899	1463	27	11	1083460	1084909	281828	280386	0	2338
NC053368.1	ON674117.1	98.13	1337	5	6	678938	680270	406773	405453	0	2313
NC053368.1	ON674117.1	97.903	1335	9	7	576699	578029	394406	393087	0	2292
NC053368.1	ON674117.1	99.041	1251	7	1	835057	836307	369270	370515	0	2239
NC053368.1	ON674117.1	95.59	1406	37	15	423895	425293	271105	272492	0	2230
NC053368.1	ON674117.1	98.866	1235	8	2	934785	936019	361680	362908	0	2198
NC053368.1	ON674117.1	95.258	1413	15	5	1035366	1036746	120265	121657	0	2191
NC053368.1	ON674117.1	99.916	1189	1	0	8820	10008	259102	257914	0	2191
NC053368.1	ON674117.1	95.376	1384	10	9	1080265	1081603	396329	394955	0	2152
NC053368.1	ON674117.1	98.472	1178	5	3	157037	158210	351421	350253	0	2063
NC053368.1	ON674117.1	97.096	1171	11	5	152986	154156	115372	116519	0	1953
NC053368.1	ON674117.1	95.88	1165	24	8	733806	734953	16404	17561	0	1864
NC053368.1	ON674117.1	97.011	1104	17	4	275100	276187	22554	21451	0	1842
NC053368.1	ON674117.1	98.668	976	5	2	134899	135874	407902	406935	0	1724
NC053368.1	ON674117.1	99.576	943	3	1	796734	797676	386212	385271	0	1718
NC053368.1	ON674117.1	94.602	1130	22	9	357643	358754	196129	197237	0	1712
NC053368.1	ON674117.1	97.936	969	6	3	336640	337603	182343	183302	0	1666
NC053368.1	ON674117.1	97.936	969	6	3	512874	513837	182343	183302	0	1666
NC053368.1	ON674117.1	97.936	969	6	3	475718	476681	183302	182343	0	1666
NC053368.1	ON674117.1	99.132	922	0	1	136567	137488	99246	100159	0	1652
NC053368.1	ON674117.1	92.993	1156	36	17	1037335	1038451	340352	339203	0	1644
NC053368.1	ON674117.1	97.796	953	15	1	1115428	1116380	412228	413174	0	1639
NC053368.1	ON674117.1	99.776	892	2	0	419818	420709	39110	40001	0	1637
NC053368.1	ON674117.1	97.035	978	20	2	33906	34883	345064	346032	0	1637
NC053368.1	ON674117.1	92.949	1163	18	10	449580	450687	217147	215994	0	1635
NC053368.1	ON674117.1	97.029	976	16	5	711567	712529	361090	360115	0	1629
NC053368.1	ON674117.1	95.024	1045	28	8	833847	834878	368234	369267	0	1620
NC053368.1	ON674117.1	98.343	905	8	3	681226	682128	132421	131522	0	1581
NC053368.1	ON674117.1	96.53	951	11	5	754234	755163	410824	409875	0	1554
NC053368.1	ON674117.1	98.946	854	4	1	1121567	1122420	212225	213073	0	1522
NC053368.1	ON674117.1	99.507	811	3	1	10005	10814	257692	256882	0	1474
NC053368.1	ON674117.1	99.018	815	4	1	692250	693060	98512	99326	0	1458
NC053368.1	ON674117.1	97.544	855	13	6	423113	423965	209917	209069	0	1456
NC053368.1	ON674117.1	97.424	854	6	4	478028	478872	39045	38199	0	1441
NC053368.1	ON674117.1	98.077	832	3	3	752753	753579	325559	326382	0	1435
NC053368.1	ON674117.1	96.014	878	14	9	926660	927519	197973	198847	0	1408
NC053368.1	ON674117.1	97.048	847	4	6	94628	95469	194167	194997	0	1406
NC053368.1	ON674117.1	98.978	783	3	2	20696	21477	181570	182348	0	1397
NC053368.1	ON674117.1	98.487	793	5	2	755164	755956	352020	352805	0	1391
NC053368.1	ON674117.1	98.721	782	4	2	435239	436020	1654	879	0	1384
NC053368.1	ON674117.1	98.325	776	8	3	724996	725766	324847	324072	0	1356
NC053368.1	ON674117.1	96.917	811	18	5	167995	168800	202049	202857	0	1352
NC053368.1	ON674117.1	96.917	811	18	5	732350	733155	202049	202857	0	1352
NC053368.1	ON674117.1	94.321	898	22	7	451256	452125	284673	283777	0	1349
NC053368.1	ON674117.1	99.299	713	5	0	398351	399063	322718	322006	0	1290
NC053368.1	ON674117.1	97.162	740	12	2	580021	580752	72545	73283	0	1242
NC053368.1	ON674117.1	98.824	680	7	1	901768	902446	277523	276844	0	1210
NC053368.1	ON674117.1	97.199	714	8	5	17815	18522	282990	283697	0	1197
NC053368.1	ON674117.1	99.096	664	4	2	272278	272939	47463	46800	0	1192
NC053368.1	ON674117.1	98.507	670	4	5	950773	951437	382987	383655	0	1177
NC053368.1	ON674117.1	96.022	729	18	3	545336	546058	171518	170795	0	1175
NC053368.1	ON674117.1	96.022	729	18	3	545336	546058	290905	290182	0	1175
NC053368.1	ON674117.1	96.581	702	14	4	963450	964148	325558	324864	0	1155
NC053368.1	ON674117.1	98.315	653	3	3	578022	578668	392905	392255	0	1138
NC053368.1	ON674117.1	94.774	708	11	9	768392	769095	123761	123076	0	1079
NC053368.1	ON674117.1	99.165	599	0	2	297890	298484	315840	316437	0	1074
NC053368.1	ON674117.1	99.165	599	0	2	1102918	1103512	315840	316437	0	1074
NC053368.1	ON674117.1	95.599	659	19	2	782964	783612	240983	240325	0	1048
NC053368.1	ON674117.1	98.947	570	6	0	34963	35532	346076	346645	0	1020
NC053368.1	ON674117.1	98.713	544	6	1	829736	830278	127508	128051	0	965
NC053368.1	ON674117.1	97.193	570	5	4	266486	267049	147220	146656	0	953
NC053368.1	ON674117.1	95.349	602	9	5	653404	654004	161844	161261	0	939
NC053368.1	ON674117.1	95.349	602	9	5	653404	654004	246710	246127	0	939
NC053368.1	ON674117.1	96.809	564	11	3	105970	106527	384390	384952	0	935
NC053368.1	ON674117.1	97.561	533	4	2	355718	356250	326593	327116	0	904
NC053368.1	ON674117.1	96.064	559	11	8	586642	587193	359172	358618	0	900
NC053368.1	ON674117.1	98.802	501	5	1	780441	780940	380703	381203	0	891
NC053368.1	ON674117.1	97.159	528	2	2	795658	796176	133612	133089	0	880
NC053368.1	ON674117.1	96.429	532	5	4	182735	183256	396438	396965	0	865
NC053368.1	ON674117.1	95.276	508	2	5	796219	796705	386712	386206	0	785
NC053368.1	ON674117.1	95.03	503	16	2	1010261	1010762	291479	291973	0	782
NC053368.1	ON674117.1	91.404	570	28	11	517373	517939	73400	73951	0	761
NC053368.1	ON674117.1	91.404	570	28	11	471616	472182	73951	73400	0	761
NC053368.1	ON674117.1	90.681	558	18	11	418314	418841	25517	26070	0	712
NC053368.1	ON674117.1	83.98	593	93	2	540709	541300	187069	187660	7.88e-160	568
NC053368.1	ON674118.1	99.262	7726	22	8	840814	848535	4207	11901	0	13919
NC053368.1	ON674118.1	99.018	4990	25	5	427343	432319	125286	130264	0	8922
NC053368.1	ON674118.1	99.293	4809	8	4	648490	653291	154197	158986	0	8669
NC053368.1	ON674118.1	98.682	4857	15	13	741588	746430	107434	112255	0	8569
NC053368.1	ON674118.1	99.131	4142	18	6	462762	466898	254252	258380	0	7433
NC053368.1	ON674118.1	98.398	4246	19	18	746522	750739	112261	116485	0	7419
NC053368.1	ON674118.1	98.203	3728	24	10	220312	224034	134981	131292	0	6473
NC053368.1	ON674118.1	99.475	3428	3	4	957440	960858	55936	59357	0	6216
NC053368.1	ON674118.1	98.42	3545	25	9	952838	956371	214598	211074	0	6207
NC053368.1	ON674118.1	96.729	3607	34	24	439524	443087	71043	67478	0	5930
NC053368.1	ON674118.1	99.388	3269	5	6	727579	730847	121084	117831	0	5912
NC053368.1	ON674118.1	98.926	3167	24	3	214320	217482	141185	138025	0	5651
NC053368.1	ON674118.1	98.797	2660	6	6	217629	220284	137617	134980	0	4711
NC053368.1	ON674118.1	98.582	2610	14	7	77818	80426	29503	26916	0	4593
NC053368.1	ON674118.1	98.832	2569	13	5	301469	304033	188407	190962	0	4562
NC053368.1	ON674118.1	98.832	2569	13	5	976457	979021	188407	190962	0	4562
NC053368.1	ON674118.1	97.545	2444	11	11	484029	486447	196107	193688	0	4135
NC053368.1	ON674118.1	97.99	2388	14	10	537675	540052	177981	180344	0	4113
NC053368.1	ON674118.1	98.422	2344	13	7	571844	574168	197344	199682	0	4102
NC053368.1	ON674118.1	98.774	2284	23	1	108110	110393	204426	202148	0	4058
NC053368.1	ON674118.1	99.066	2248	6	5	337787	340033	144841	142608	0	4021
NC053368.1	ON674118.1	95.987	2492	39	14	345748	348220	242876	245325	0	3991
NC053368.1	ON674118.1	98.829	2221	13	3	486492	488704	193687	191472	0	3945
NC053368.1	ON674118.1	99.764	2123	5	0	960997	963119	59350	61472	0	3893
NC053368.1	ON674118.1	98.168	2238	8	7	936031	938254	237752	235534	0	3875
NC053368.1	ON674118.1	99.39	2132	10	3	917167	919298	49569	47441	0	3862
NC053368.1	ON674118.1	97.655	2047	22	11	14189	16229	186437	184411	0	3491
NC053368.1	ON674118.1	98.882	1879	12	3	1033130	1035003	62953	64827	0	3345
NC053368.1	ON674118.1	97.922	1925	25	10	950773	952682	217372	215448	0	3319
NC053368.1	ON674118.1	98.379	1851	15	4	836711	838546	1	1851	0	3238
NC053368.1	ON674118.1	99.132	1729	14	1	564015	565742	144852	146580	0	3109
NC053368.1	ON674118.1	96.12	1830	30	9	813433	815238	248103	249915	0	2948
NC053368.1	ON674118.1	98.332	1679	8	8	276175	277837	124225	122551	0	2928
NC053368.1	ON674118.1	98.838	1635	7	3	1012364	1013990	17288	18918	0	2904
NC053368.1	ON674118.1	98.007	1656	12	5	1041969	1043612	93722	95368	0	2856
NC053368.1	ON674118.1	99.365	1418	9	0	839413	840830	2722	4139	0	2569
NC053368.1	ON674118.1	97.983	1438	21	4	349200	350635	180484	181915	0	2488
NC053368.1	ON674118.1	99.7	1333	3	1	815235	816567	250036	251367	0	2438
NC053368.1	ON674118.1	97.726	1319	16	5	1059660	1060970	218020	219332	0	2257
NC053368.1	ON674118.1	96.859	1337	18	13	19153	20483	78247	76929	0	2215
NC053368.1	ON674118.1	99.022	1227	6	3	340071	341297	142514	141294	0	2194
NC053368.1	ON674118.1	99.916	1189	1	0	8820	10008	146603	147791	0	2191
NC053368.1	ON674118.1	98.055	1234	19	1	848844	850077	230360	231588	0	2141
NC053368.1	ON674118.1	96.106	1284	10	8	905950	907226	167526	166276	0	2058
NC053368.1	ON674118.1	97.635	1184	14	3	105970	107140	86082	84900	0	2019
NC053368.1	ON674118.1	98.274	1159	7	4	384785	385930	174095	172937	0	2017
NC053368.1	ON674118.1	98.663	1122	11	1	362253	363374	176316	177433	0	1986
NC053368.1	ON674118.1	93.426	1369	33	13	584619	585941	170272	171629	0	1977
NC053368.1	ON674118.1	96.364	1210	13	9	65812	67020	20020	21199	0	1962
NC053368.1	ON674118.1	96.364	1210	13	9	114838	116046	21199	20020	0	1962
NC053368.1	ON674118.1	97.967	1082	10	4	364372	365442	95468	96548	0	1866
NC053368.1	ON674118.1	97.706	1090	8	5	666404	667493	239679	240751	0	1858
NC053368.1	ON674118.1	97.985	1042	11	4	680255	681296	176284	175253	0	1799
NC053368.1	ON674118.1	98.425	1016	9	3	891397	892411	93360	92351	0	1781
NC053368.1	ON674118.1	94.309	1107	16	11	321796	322871	31470	32560	0	1652
NC053368.1	ON674118.1	97.098	965	8	6	420699	421654	87772	86819	0	1609
NC053368.1	ON674118.1	97.802	910	10	6	80915	81820	36885	37788	0	1561
NC053368.1	ON674118.1	97.735	883	7	3	769635	770508	261272	262150	0	1507
NC053368.1	ON674118.1	99.507	811	3	1	10005	10814	148013	148823	0	1474
NC053368.1	ON674118.1	93.737	974	32	6	722050	722999	82662	83630	0	1434
NC053368.1	ON674118.1	98.182	825	0	6	165668	166492	118640	117831	0	1426
NC053368.1	ON674118.1	98.581	775	3	1	1060962	1061728	219812	220586	0	1363
NC053368.1	ON674118.1	96.981	795	4	5	642528	643307	263525	264314	0	1317
NC053368.1	ON674118.1	96.734	796	7	4	838638	839419	1853	2643	0	1308
NC053368.1	ON674118.1	98.596	712	2	2	356250	356961	33899	34602	0	1253
NC053368.1	ON674118.1	95.159	785	18	9	1039746	1040514	81152	80372	0	1221
NC053368.1	ON674118.1	96.888	739	4	3	816861	817584	251372	252106	0	1219
NC053368.1	ON674118.1	98.099	684	6	2	690828	691511	209510	208834	0	1184
NC053368.1	ON674118.1	94.48	779	12	9	856465	857216	172740	171966	0	1171
NC053368.1	ON674118.1	97.525	687	4	2	7950	8636	211131	210458	0	1162
NC053368.1	ON674118.1	96.192	709	16	3	545336	546038	66852	66149	0	1149
NC053368.1	ON674118.1	98.287	642	2	4	836069	836710	271642	272274	0	1116
NC053368.1	ON674118.1	92.245	735	30	7	570832	571545	82520	81792	0	1016
NC053368.1	ON674118.1	93.245	681	36	2	500175	500850	23310	22635	0	994
NC053368.1	ON674118.1	98.381	556	4	1	190335	190885	242801	242246	0	972
NC053368.1	ON674118.1	95.338	622	9	3	1082582	1083187	260435	261052	0	970
NC053368.1	ON674118.1	98.179	549	4	1	716912	717454	221958	222506	0	953
NC053368.1	ON674118.1	95.207	605	10	5	653401	654004	158992	159578	0	939
NC053368.1	ON674118.1	99.415	513	3	0	582557	583069	55227	54715	0	931
NC053368.1	ON674118.1	97.238	543	6	2	1846	2388	130871	130338	0	911
NC053368.1	ON674118.1	90.952	641	37	13	175848	176476	33113	33744	0	843
NC053368.1	ON674118.1	94.99	519	13	4	850167	850685	233002	233507	0	802
NC053368.1	ON674118.1	93.669	537	8	11	80414	80926	38427	37893	0	780
NC053368.1	ON674118.1	87.983	699	18	15	132340	132977	245928	246621	0	765
NC053368.1	ON674118.1	77.674	645	110	16	252728	253370	32456	33068	3.99e-98	363
ON674117.1	OP466722.1	98.621	3191	24	7	346643	349832	305532	302361	0	5631
ON674117.1	OP466722.1	95	3480	56	33	33108	36553	635753	639148	0	5354
ON674117.1	OP466722.1	95	3480	56	33	33108	36553	979458	982853	0	5354
ON674117.1	OP466722.1	96.839	3100	37	20	95281	98336	892372	889290	0	5125
ON674117.1	OP466722.1	96.694	2813	34	34	107766	110570	11152	13913	0	4625
ON674117.1	OP466722.1	96.44	2584	38	14	100243	102807	776685	774137	0	4213
ON674117.1	OP466722.1	96.44	2584	38	14	100243	102807	1276822	1274274	0	4213
ON674117.1	OP466722.1	94.485	2738	70	29	111502	114199	773860	771164	0	4145
ON674117.1	OP466722.1	94.485	2738	70	29	111502	114199	1273997	1271301	0	4145
ON674117.1	OP466722.1	97.841	2316	27	6	307048	309352	151579	153882	0	3978
ON674117.1	OP466722.1	92.25	2813	124	26	204109	206900	673332	670593	0	3901
ON674117.1	OP466722.1	92.25	2813	124	26	204109	206900	1017037	1014298	0	3901
ON674117.1	OP466722.1	93.296	2297	89	24	4982	7256	874875	872622	0	3328
ON674117.1	OP466722.1	94.894	1978	37	23	418379	420308	1032893	1034854	0	3035
ON674117.1	OP466722.1	91.402	2233	75	44	343638	345845	578647	580787	0	2952
ON674117.1	OP466722.1	94.74	1673	35	21	9037	10683	281786	283431	0	2553
ON674117.1	OP466722.1	96.353	1508	53	2	188053	189559	1118234	1116728	0	2479
ON674117.1	OP466722.1	98.408	1382	11	4	257770	259151	735961	737331	0	2420
ON674117.1	OP466722.1	98.408	1382	11	4	257770	259151	1236098	1237468	0	2420
ON674117.1	OP466722.1	99.595	1234	0	5	162232	163465	18552	19780	0	2246
ON674117.1	OP466722.1	99.595	1234	0	5	247098	248331	18552	19780	0	2246
ON674117.1	OP466722.1	93.143	1473	49	22	398242	399694	119221	120661	0	2113
ON674117.1	OP466722.1	93.143	1473	49	22	398242	399694	478913	480353	0	2113
ON674117.1	OP466722.1	92.207	1527	52	26	226795	228300	101670	100190	0	2098
ON674117.1	OP466722.1	92.207	1527	52	26	226795	228300	461335	459855	0	2098
ON674117.1	OP466722.1	95.589	1315	30	10	413459	414767	401057	402349	0	2082
ON674117.1	OP466722.1	95.589	1315	30	10	413459	414767	1388777	1390069	0	2082
ON674117.1	OP466722.1	97.061	1225	14	6	253596	254805	751870	750653	0	2043
ON674117.1	OP466722.1	97.061	1225	14	6	168730	169939	751870	750653	0	2043
ON674117.1	OP466722.1	97.061	1225	14	6	253596	254805	1252007	1250790	0	2043
ON674117.1	OP466722.1	97.061	1225	14	6	168730	169939	1252007	1250790	0	2043
ON674117.1	OP466722.1	95.416	1178	24	9	322082	323247	497317	496158	0	1849
ON674117.1	OP466722.1	96.49	1111	16	5	421472	422577	1142115	1143207	0	1814
ON674117.1	OP466722.1	95.69	1137	26	9	413637	414767	42323	43442	0	1807
ON674117.1	OP466722.1	94.056	1144	44	9	207751	208877	670272	669136	0	1714
ON674117.1	OP466722.1	94.056	1144	44	9	207751	208877	1013977	1012841	0	1714
ON674117.1	OP466722.1	97.696	955	14	3	417332	418283	1136773	1135824	0	1635
ON674117.1	OP466722.1	93.56	1118	20	12	128384	129453	898996	900109	0	1618
ON674117.1	OP466722.1	94.528	1060	30	10	37191	38232	897724	898773	0	1611
ON674117.1	OP466722.1	95.717	1004	20	6	143223	144211	369286	368291	0	1594
ON674117.1	OP466722.1	94.976	1035	17	9	367081	368085	705027	706056	0	1591
ON674117.1	OP466722.1	94.976	1035	17	9	367081	368085	1205164	1206193	0	1591
ON674117.1	OP466722.1	95.825	982	18	7	133985	134948	91883	90907	0	1565
ON674117.1	OP466722.1	95.825	982	18	7	133985	134948	451548	450572	0	1565
ON674117.1	OP466722.1	98.467	848	10	2	385365	386212	549517	550361	0	1491
ON674117.1	OP466722.1	97.029	875	4	7	8173	9033	280288	281154	0	1452
ON674117.1	OP466722.1	97.703	827	6	3	350253	351070	927153	926331	0	1410
ON674117.1	OP466722.1	97.703	827	6	3	350253	351070	1355957	1356779	0	1410
ON674117.1	OP466722.1	96.618	828	11	6	117387	118204	246721	247541	0	1358
ON674117.1	OP466722.1	94.312	879	36	7	104045	104912	79832	78957	0	1334
ON674117.1	OP466722.1	94.312	879	36	7	104045	104912	439497	438622	0	1334
ON674117.1	OP466722.1	91.692	999	20	9	294285	295250	59620	60588	0	1327
ON674117.1	OP466722.1	91.692	999	20	9	294285	295250	418527	419495	0	1327
ON674117.1	OP466722.1	91.692	999	20	9	294285	295250	1406247	1407215	0	1327
ON674117.1	OP466722.1	96.25	800	14	4	370115	370905	707950	708742	0	1297
ON674117.1	OP466722.1	96.25	800	14	4	370115	370905	1208087	1208879	0	1297
ON674117.1	OP466722.1	96.194	762	18	2	99326	100076	833855	834616	0	1236
ON674117.1	OP466722.1	96.194	762	18	2	99326	100076	1333992	1334753	0	1236
ON674117.1	OP466722.1	97.5	720	18	0	366312	367031	704233	704952	0	1230
ON674117.1	OP466722.1	97.5	720	18	0	366312	367031	1204370	1205089	0	1230
ON674117.1	OP466722.1	91.485	916	24	22	104997	105908	784724	785589	0	1210
ON674117.1	OP466722.1	91.485	916	24	22	104997	105908	1284861	1285726	0	1210
ON674117.1	OP466722.1	95.646	758	15	6	339053	339799	727674	728424	0	1201
ON674117.1	OP466722.1	95.646	758	15	6	339053	339799	1227811	1228561	0	1201
ON674117.1	OP466722.1	95.6	750	17	7	368349	369097	706212	706946	0	1188
ON674117.1	OP466722.1	95.6	750	17	7	368349	369097	1206349	1207083	0	1188
ON674117.1	OP466722.1	96.28	699	12	8	352941	353637	501911	502597	0	1134
ON674117.1	OP466722.1	98.901	637	3	1	257140	257772	735080	735716	0	1134
ON674117.1	OP466722.1	98.901	637	3	1	257140	257772	1235217	1235853	0	1134
ON674117.1	OP466722.1	94.046	739	16	10	158333	159071	557350	556640	0	1096
ON674117.1	OP466722.1	98.074	623	7	3	103019	103637	1173269	1173890	0	1079
ON674117.1	OP466722.1	90.189	846	51	18	424329	425164	1065393	1066216	0	1074
ON674117.1	OP466722.1	95.407	675	28	3	382982	383655	79838	80510	0	1072
ON674117.1	OP466722.1	95.407	675	28	3	382982	383655	439503	440175	0	1072
ON674117.1	OP466722.1	95.259	675	10	7	369306	369974	707125	707783	0	1050
ON674117.1	OP466722.1	95.259	675	10	7	369306	369974	1207262	1207920	0	1050
ON674117.1	OP466722.1	93.315	718	22	5	196389	197087	555016	554306	0	1037
ON674117.1	OP466722.1	93.109	682	22	11	316198	316873	562228	561566	0	976
ON674117.1	OP466722.1	96.534	577	5	12	107072	107640	10475	11044	0	941
ON674117.1	OP466722.1	94.622	595	14	6	402069	402661	330187	330765	0	905
ON674117.1	OP466722.1	89.481	713	19	13	135602	136295	68886	69561	0	850
ON674117.1	OP466722.1	89.481	713	19	13	135602	136295	254613	255288	0	850
ON674117.1	OP466722.1	89.481	713	18	14	135602	136295	320144	319470	0	848
ON674117.1	OP466722.1	94.234	555	13	10	149770	150311	339267	339815	0	830
ON674117.1	OP466722.1	94.475	543	11	11	384413	384936	102588	103130	0	819
ON674117.1	OP466722.1	94.475	543	11	11	384413	384936	462253	462795	0	819
ON674117.1	OP466722.1	91.231	593	28	13	371333	371922	709052	709623	0	785
ON674117.1	OP466722.1	94.615	520	6	5	234042	234550	806342	806850	0	785
ON674117.1	OP466722.1	91.231	593	28	13	371333	371922	1209189	1209760	0	785
ON674117.1	OP466722.1	94.615	520	6	5	234042	234550	1306479	1306987	0	785
ON674117.1	OP466722.1	95.069	507	2	6	115869	116357	246228	246729	0	776
ON674117.1	OP466722.1	90.894	604	15	12	121798	122389	737378	737953	0	774
ON674117.1	OP466722.1	91.449	573	35	5	231255	231819	849896	850462	0	774
ON674117.1	OP466722.1	91.449	573	35	5	231255	231819	933042	932476	0	774
ON674117.1	OP466722.1	90.894	604	15	12	121798	122389	1237515	1238090	0	774
ON674117.1	OP466722.1	91.449	573	35	5	231255	231819	1350033	1350599	0	774
ON674117.1	OP466722.1	91.532	555	13	6	392006	392555	755773	756298	0	734
ON674117.1	OP466722.1	91.532	555	13	6	392006	392555	1255910	1256435	0	734
ON674117.1	OP466722.1	91.036	502	12	14	163544	164040	20000	20473	0	647
ON674117.1	OP466722.1	91.036	502	12	14	248410	248906	20000	20473	0	647
ON674117.1	OP466722.1	88.701	531	35	9	126497	127027	702322	702827	3.81e-177	625
ON674117.1	OP466722.1	88.701	531	35	9	126497	127027	1202459	1202964	3.81e-177	625
ON674117.1	OP466722.1	85.417	624	20	20	66518	67119	1108347	1108921	2.33e-164	582
ON674117.1	OP466723.1	97.93	773	12	1	98512	99280	83897	84669	0	1336
ON674117.1	OP466723.1	93.05	705	23	7	125821	126503	88790	89490	0	1007
ON674118.1	OP466722.1	97.294	4028	49	18	7888	11901	174714	178695	0	6780
ON674118.1	OP466722.1	96.988	3387	48	14	108811	112158	1052790	1056161	0	5640
ON674118.1	OP466722.1	93.85	3122	93	35	138087	141176	1060427	1063481	0	4610
ON674118.1	OP466722.1	95.726	2761	38	24	112374	115099	1057018	1059733	0	4372
ON674118.1	OP466722.1	91.579	2945	78	44	131441	134310	1129733	1132582	0	3908
ON674118.1	OP466722.1	96.764	2287	74	0	202148	204434	1036364	1038650	0	3814
ON674118.1	OP466722.1	96.031	2167	39	14	1961	4105	168857	170998	0	3482
ON674118.1	OP466722.1	96.202	1764	44	12	215615	217377	81579	79838	0	2865
ON674118.1	OP466722.1	96.202	1764	44	12	215615	217377	441244	439503	0	2865
ON674118.1	OP466722.1	97.337	1690	16	3	57671	59360	506006	504346	0	2844
ON674118.1	OP466722.1	95.843	1732	22	19	4355	6051	171081	172797	0	2754
ON674118.1	OP466722.1	93.151	1898	59	25	126131	128010	229579	227735	0	2719
ON674118.1	OP466722.1	95.936	1624	33	8	122207	123817	676179	674576	0	2603
ON674118.1	OP466722.1	95.936	1624	33	8	122207	123817	1019884	1018281	0	2603
ON674118.1	OP466722.1	92.158	1900	51	40	212672	214500	84396	82524	0	2593
ON674118.1	OP466722.1	92.158	1900	51	40	212672	214500	444061	442189	0	2593
ON674118.1	OP466722.1	98.408	1382	11	4	146554	147935	737331	735961	0	2420
ON674118.1	OP466722.1	98.408	1382	11	4	146554	147935	1237468	1236098	0	2420
ON674118.1	OP466722.1	94.407	1502	28	24	115135	116616	692922	694387	0	2257
ON674118.1	OP466722.1	94.407	1502	28	24	115135	116616	1193059	1194524	0	2257
ON674118.1	OP466722.1	99.595	1234	0	5	157374	158607	19780	18552	0	2246
ON674118.1	OP466722.1	95.272	1417	24	12	217997	219389	832428	833825	0	2206
ON674118.1	OP466722.1	95.272	1417	24	12	217997	219389	1332565	1333962	0	2206
ON674118.1	OP466722.1	93.703	1477	58	21	142632	144097	1064764	1066216	0	2180
ON674118.1	OP466722.1	97.061	1225	14	6	150900	152109	750653	751870	0	2043
ON674118.1	OP466722.1	97.061	1225	14	6	150900	152109	1250790	1252007	0	2043
ON674118.1	OP466722.1	96.72	1128	16	5	141355	142472	1063611	1064727	0	1858
ON674118.1	OP466722.1	95.246	1178	26	10	6119	7273	172930	174100	0	1838
ON674118.1	OP466722.1	99.7	999	3	0	59819	60817	20472	21470	0	1829
ON674118.1	OP466722.1	94.529	1188	36	13	84900	86059	103774	102588	0	1807
ON674118.1	OP466722.1	94.529	1188	36	13	84900	86059	463439	462253	0	1807
ON674118.1	OP466722.1	93.277	1190	40	12	134369	135547	1132617	1133777	0	1718
ON674118.1	OP466722.1	96.799	1031	12	9	44846	45863	367290	368312	0	1701
ON674118.1	OP466722.1	97.094	998	11	4	751	1743	167726	168710	0	1666
ON674118.1	OP466722.1	93.881	1095	28	15	230429	231505	179204	180277	0	1615
ON674118.1	OP466722.1	98.026	912	13	2	192177	193083	1068321	1067410	0	1580
ON674118.1	OP466722.1	91.8	939	26	17	120139	121063	4569	3668	0	1260
ON674118.1	OP466722.1	96.094	768	29	1	211848	212614	608076	607309	0	1251
ON674118.1	OP466722.1	96.094	768	29	1	211848	212614	951781	951014	0	1251
ON674118.1	OP466722.1	98.901	637	3	1	147933	148565	735716	735080	0	1134
ON674118.1	OP466722.1	98.901	637	3	1	147933	148565	1235853	1235217	0	1134
ON674118.1	OP466722.1	94.046	739	16	10	161768	162506	556640	557350	0	1096
ON674118.1	OP466722.1	98.4	625	7	2	108152	108774	1052179	1052802	0	1096
ON674118.1	OP466722.1	95.08	691	14	7	214696	215375	82510	81829	0	1070
ON674118.1	OP466722.1	95.08	691	14	7	214696	215375	442175	441494	0	1070
ON674118.1	OP466722.1	91.862	725	22	8	128816	129535	206319	205627	0	977
ON674118.1	OP466722.1	91.862	725	22	8	128816	129535	1084741	1084049	0	977
ON674118.1	OP466722.1	99.247	531	4	0	191573	192103	1068889	1068359	0	959
ON674118.1	OP466722.1	97.35	566	10	3	183335	183899	593587	593026	0	957
ON674118.1	OP466722.1	98.879	535	5	1	88785	89319	326523	325990	0	953
ON674118.1	OP466722.1	86.792	901	42	24	196572	197418	285334	284457	0	933
ON674118.1	OP466722.1	90.043	703	35	8	243605	244281	1144233	1143540	0	878
ON674118.1	OP466722.1	92.724	536	11	8	100881	101399	547001	546477	0	749
ON674118.1	OP466722.1	91.036	502	12	14	156799	157295	20473	20000	0	647
ON674118.1	OP466723.1	95.409	1307	26	9	37893	39191	77071	78351	0	2050
ON674118.1	OP466723.1	95.752	1130	19	10	173332	174456	50468	51573	0	1794
ON674118.1	OP466723.1	95.261	1055	26	9	36885	37926	77082	76039	0	1650
ON674118.1	OP466723.1	95	820	28	5	167933	168740	48407	49225	0	1275
ON674118.1	OP466723.1	98.229	621	3	1	170874	171494	7801	8413	0	1079
ON674118.1	OP466723.1	94.818	521	10	9	171573	172082	27055	26541	0	797
OP466722.1	NC072536.1	96.467	4387	102	24	174531	178873	73473	77850	0	7193
OP466722.1	NC072536.1	98.663	3367	30	4	302159	305510	121080	117714	0	5954
OP466722.1	NC072536.1	97.469	3398	44	14	1052770	1056142	29694	33074	0	5760
OP466722.1	NC072536.1	94.55	2844	58	43	11137	13913	107392	104579	0	4303
OP466722.1	NC072536.1	91.918	3056	114	50	1060423	1063392	7971	4963	0	4152
OP466722.1	NC072536.1	95.83	2470	48	16	1274232	1276652	137693	135230	0	3940
OP466722.1	NC072536.1	95.83	2470	48	16	774095	776515	137693	135230	0	3940
OP466722.1	NC072536.1	95.586	2447	55	17	1063593	1066031	15283	17684	0	3871
OP466722.1	NC072536.1	91.07	2878	150	48	670684	673499	123584	126416	0	3792
OP466722.1	NC072536.1	91.07	2878	150	48	1014389	1017204	123584	126416	0	3792
OP466722.1	NC072536.1	97.648	2126	36	4	151594	153711	194561	196680	0	3637
OP466722.1	NC072536.1	94.338	2349	66	19	872622	874915	56656	58992	0	3539
OP466722.1	NC072536.1	94.639	2108	53	19	168915	170992	67735	69812	0	3212
OP466722.1	NC072536.1	96.372	1902	33	11	980929	982820	164181	162306	0	3097
OP466722.1	NC072536.1	96.372	1902	33	11	637224	639115	164181	162306	0	3097
OP466722.1	NC072536.1	97.321	1792	32	9	171020	172803	70025	71808	0	3029
OP466722.1	NC072536.1	94.375	1920	50	23	439501	441380	148010	146109	0	2894
OP466722.1	NC072536.1	94.375	1920	50	23	79836	81715	148010	146109	0	2894
OP466722.1	NC072536.1	94.72	1856	51	14	772063	773891	101836	103671	0	2841
OP466722.1	NC072536.1	94.72	1856	51	14	1272200	1274028	101836	103671	0	2841
OP466722.1	NC072536.1	97.801	1637	31	2	889281	890917	42358	40727	0	2819
OP466722.1	NC072536.1	97.628	1518	36	0	1116717	1118234	22754	24271	0	2604
OP466722.1	NC072536.1	97.69	1515	35	0	1116720	1118234	203560	202046	0	2604
OP466722.1	NC072536.1	97.688	1514	35	0	1116721	1118234	61104	62617	0	2603
OP466722.1	NC072536.1	93.547	1720	52	26	281752	283431	160251	158551	0	2507
OP466722.1	NC072536.1	96.531	1499	16	15	18445	19915	181081	182571	0	2447
OP466722.1	NC072536.1	94.021	1522	45	14	1132284	1133777	48152	49655	0	2265
OP466722.1	NC072536.1	94.184	1513	36	20	280349	281833	161755	160267	0	2259
OP466722.1	NC072536.1	96.793	1341	16	9	1056299	1057629	33250	34573	0	2213
OP466722.1	NC072536.1	96.026	1359	27	8	1171240	1172582	42524	43871	0	2185
OP466722.1	NC072536.1	95.207	1398	17	15	1193064	1194429	66228	64849	0	2165
OP466722.1	NC072536.1	95.207	1398	17	15	692927	694292	66228	64849	0	2165
OP466722.1	NC072536.1	95.207	1398	17	14	692927	694292	198250	199629	0	2165
OP466722.1	NC072536.1	95.207	1398	17	14	1193064	1194429	198250	199629	0	2165
OP466722.1	NC072536.1	95.501	1356	33	14	1064689	1066031	3459	2119	0	2141
OP466722.1	NC072536.1	93.137	1457	42	20	979450	980863	165631	164190	0	2084
OP466722.1	NC072536.1	93.137	1457	42	20	635745	637158	165631	164190	0	2084
OP466722.1	NC072536.1	93.862	1336	47	16	441982	443300	146068	144751	0	1980
OP466722.1	NC072536.1	93.862	1336	47	16	82317	83635	146068	144751	0	1980
OP466722.1	NC072536.1	96.52	1207	21	9	102571	103765	112304	113501	0	1977
OP466722.1	NC072536.1	96.52	1207	21	9	462236	463430	112304	113501	0	1977
OP466722.1	NC072536.1	94.511	1257	30	13	1063596	1064839	4690	3460	0	1903
OP466722.1	NC072536.1	95.147	1154	18	11	1058612	1059736	67547	66403	0	1786
OP466722.1	NC072536.1	94.588	1164	23	14	1058639	1059771	196857	198011	0	1764
OP466722.1	NC072536.1	93.053	1238	30	25	1204990	1206193	172747	171532	0	1759
OP466722.1	NC072536.1	93.053	1238	30	25	704853	706056	172747	171532	0	1759
OP466722.1	NC072536.1	93.267	1203	47	18	172905	174096	71838	73017	0	1742
OP466722.1	NC072536.1	97.824	1011	17	2	891328	892337	40353	39347	0	1740
OP466722.1	NC072536.1	95.014	1083	30	6	899046	900124	12209	13271	0	1679
OP466722.1	NC072536.1	93.207	1163	26	17	9946	11069	108657	107509	0	1661
OP466722.1	NC072536.1	98.115	955	11	2	1067372	1068321	152401	151449	0	1657
OP466722.1	NC072536.1	96.312	949	14	7	1135840	1136771	63536	64480	0	1539
OP466722.1	NC072536.1	96.211	950	17	5	1135840	1136774	201143	200198	0	1537
OP466722.1	NC072536.1	91.782	1083	35	18	926405	927467	192810	191762	0	1458
OP466722.1	NC072536.1	91.782	1083	35	18	1355643	1356705	191762	192810	0	1458
OP466722.1	NC072536.1	94.161	959	21	13	771164	772107	100909	101847	0	1428
OP466722.1	NC072536.1	94.161	959	21	13	1271301	1272244	100909	101847	0	1428
OP466722.1	NC072536.1	94.348	920	17	10	1208138	1209034	14237	13330	0	1378
OP466722.1	NC072536.1	94.348	920	17	10	708001	708897	14237	13330	0	1378
OP466722.1	NC072536.1	95.102	837	22	7	1208056	1208879	169662	168832	0	1301
OP466722.1	NC072536.1	95.102	837	22	7	707919	708742	169662	168832	0	1301
OP466722.1	NC072536.1	93.943	875	23	7	438622	439467	139920	139047	0	1295
OP466722.1	NC072536.1	93.943	875	23	7	78957	79802	139920	139047	0	1295
OP466722.1	NC072536.1	99.021	715	6	1	1032938	1033652	63504	62791	0	1280
OP466722.1	NC072536.1	98.886	718	7	1	1032935	1033652	201310	202026	0	1280
OP466722.1	NC072536.1	94.511	838	31	6	951020	951852	143894	143067	0	1279
OP466722.1	NC072536.1	94.511	838	31	6	607315	608147	143894	143067	0	1279
OP466722.1	NC072536.1	92.727	880	23	14	166499	167355	92419	93280	0	1232
OP466722.1	NC072536.1	94.622	781	24	6	1206333	1207104	171415	170644	0	1194
OP466722.1	NC072536.1	94.622	781	24	6	706196	706967	171415	170644	0	1194
OP466722.1	NC072536.1	82.893	1362	178	37	1236139	1237471	88290	86955	0	1173
OP466722.1	NC072536.1	82.893	1362	178	37	736002	737334	88290	86955	0	1173
OP466722.1	NC072536.1	89.121	956	68	21	669224	670168	122252	123182	0	1157
OP466722.1	NC072536.1	89.121	956	68	21	1012929	1013873	122252	123182	0	1157
OP466722.1	NC072536.1	96.218	714	7	5	1235148	1235854	89119	88419	0	1151
OP466722.1	NC072536.1	96.218	714	7	5	735011	735717	89119	88419	0	1151
OP466722.1	NC072536.1	91.539	851	49	11	579950	580787	176796	177636	0	1151
OP466722.1	NC072536.1	98.009	653	10	3	1052164	1052815	29040	29690	0	1131
OP466722.1	NC072536.1	92.541	791	54	5	549510	550300	81852	82637	0	1129
OP466722.1	NC072536.1	94.22	744	23	9	443290	444024	144727	143995	0	1118
OP466722.1	NC072536.1	94.22	744	23	9	83625	84359	144727	143995	0	1118
OP466722.1	NC072536.1	96.024	679	13	5	1207204	1207876	15191	14521	0	1092
OP466722.1	NC072536.1	96.024	679	13	5	707067	707739	15191	14521	0	1092
OP466722.1	NC072536.1	94.753	667	21	6	640145	640811	129574	130226	0	1026
OP466722.1	NC072536.1	94.753	667	21	6	983850	984516	129574	130226	0	1026
OP466722.1	NC072536.1	95.008	661	18	9	641879	642531	130597	131250	0	1024
OP466722.1	NC072536.1	95.008	661	18	9	985584	986236	130597	131250	0	1024
OP466722.1	NC072536.1	90.406	813	20	23	203087	203868	19871	20656	0	1016
OP466722.1	NC072536.1	96.99	598	11	2	1207260	1207852	170495	169900	0	998
OP466722.1	NC072536.1	96.99	598	11	2	707123	707715	170495	169900	0	998
OP466722.1	NC072536.1	96.333	600	14	4	1173234	1173827	137959	138556	0	979
OP466722.1	NC072536.1	91.598	726	17	18	203087	203795	46666	45968	0	963
OP466722.1	NC072536.1	91.608	715	17	17	203087	203785	206523	205836	0	948
OP466722.1	NC072536.1	90.663	739	22	10	1130286	1130982	47031	47764	0	939
OP466722.1	NC072536.1	98.11	529	7	1	1068359	1068887	151375	150850	0	918
OP466722.1	NC072536.1	90.363	716	13	20	19788	20473	182591	183280	0	889
OP466722.1	NC072536.1	91.603	655	28	10	1084105	1084741	205318	204673	0	880
OP466722.1	NC072536.1	91.603	655	28	10	205683	206319	205318	204673	0	880
OP466722.1	NC072536.1	97.308	520	6	2	833858	834377	134418	134929	0	876
OP466722.1	NC072536.1	97.308	520	6	2	1333995	1334514	134418	134929	0	876
OP466722.1	NC072536.1	95.741	540	11	3	1084210	1084741	45473	44938	0	859
OP466722.1	NC072536.1	95.741	540	11	3	205788	206319	45473	44938	0	859
OP466722.1	NC072536.1	92.743	565	24	6	205729	206284	21142	21698	0	800
OP466722.1	NC072536.1	92.743	565	24	6	1084151	1084706	21142	21698	0	800
OP466722.1	NC072536.1	94.808	520	13	4	204768	205274	205836	205318	0	798
OP466723.1	NC072536.1	94.238	1076	36	13	83765	84826	168238	167175	0	1620
OP466723.1	NC072536.1	98.611	864	4	1	7558	8413	52720	53583	0	1522
NC072536.1	Chromosome2	97.641	4282	53	18	28966	33228	151	4403	0	7304
NC072536.1	Chromosome2	98.832	2483	13	2	73445	75916	36701	34224	0	4410
NC072536.1	Chromosome2	96.653	2211	26	14	67735	69914	41782	39589	0	3629
NC072536.1	Chromosome2	97.656	1920	20	5	75937	77850	34252	32352	0	3273
NC072536.1	Chromosome2	98.472	1374	14	6	69986	71354	39657	38286	0	2414
NC072536.1	Chromosome2	98.957	1342	11	3	33235	34573	4313	5654	0	2398
NC072536.1	Chromosome2	97.44	1211	20	5	71808	73017	38288	37088	0	2054
NC072536.1	Chromosome2	98.599	1142	10	3	65112	66249	8980	7841	0	2015
NC072536.1	Chromosome2	98.599	1142	10	3	198229	199366	7841	8980	0	2015
NC072536.1	Chromosome2	98.089	1151	13	2	196864	198009	6674	7820	0	1995
NC072536.1	Chromosome2	98.169	1147	12	2	66406	67547	7784	6642	0	1993
NC072536.1	Chromosome2	97.259	912	12	3	47031	47937	29706	28803	0	1533
NC072536.1	Chromosome2	97.42	814	10	5	53694	54500	31145	30336	0	1376
NC072536.1	Chromosome1	99.594	3450	12	2	117633	121080	35312	31863	0	6292
NC072536.1	Chromosome1	98.338	3369	33	6	93629	96991	134251	130900	0	5890
NC072536.1	Chromosome1	97.708	3011	46	15	104414	107410	449623	446622	0	5156
NC072536.1	Chromosome1	96.283	2879	35	20	15268	18086	433793	430927	0	4658
NC072536.1	Chromosome1	98.212	2573	32	8	135230	137790	36190	38760	0	4484
NC072536.1	Chromosome1	98.494	2390	24	7	194477	196863	352114	349734	0	4204
NC072536.1	Chromosome1	96.629	2017	41	14	101836	103837	452011	450007	0	3323
NC072536.1	Chromosome1	97.88	1887	29	4	162306	164181	323353	321467	0	3253
NC072536.1	Chromosome1	97.379	1908	25	11	146127	148020	246864	248760	0	3223
NC072536.1	Chromosome1	95.525	2011	40	12	123401	125378	355265	357258	0	3169
NC072536.1	Chromosome1	97.935	1840	13	7	1585	3412	430795	432621	0	3164
NC072536.1	Chromosome1	98.634	1757	14	5	150816	152562	468557	470313	0	3103
NC072536.1	Chromosome1	99.51	1631	8	0	40730	42360	399451	397821	0	2968
NC072536.1	Chromosome1	93.517	1959	70	20	4973	6914	433998	435916	0	2861
NC072536.1	Chromosome1	94.177	1872	48	25	35315	37156	333045	331205	0	2796
NC072536.1	Chromosome1	98.01	1608	20	3	158653	160252	74525	76128	0	2782
NC072536.1	Chromosome1	98.566	1534	19	3	202046	203579	203452	204982	0	2708
NC072536.1	Chromosome1	98.565	1533	19	3	22739	24271	204981	203452	0	2706
NC072536.1	Chromosome1	97.481	1588	30	3	56625	58203	85413	83827	0	2702
NC072536.1	Chromosome1	98.813	1517	18	0	61101	62617	204968	203452	0	2702
NC072536.1	Chromosome1	95.779	1682	19	15	160267	161908	76046	77715	0	2665
NC072536.1	Chromosome1	99.501	1403	7	0	181081	182483	16731	18133	0	2553
NC072536.1	Chromosome1	98.216	1457	17	2	42501	43948	121931	120475	0	2538
NC072536.1	Chromosome1	93.669	1690	88	13	182932	184611	18497	20177	0	2510
NC072536.1	Chromosome1	93.669	1690	88	13	182932	184611	294829	293149	0	2510
NC072536.1	Chromosome1	95.275	1566	25	11	203775	205318	256524	258062	0	2436
NC072536.1	Chromosome1	95.635	1512	23	9	44016	45511	256501	257985	0	2386
NC072536.1	Chromosome1	99.014	1319	7	2	127712	129028	387576	386262	0	2359
NC072536.1	Chromosome1	94.812	1542	30	23	169900	171401	437627	439158	0	2359
NC072536.1	Chromosome1	95.251	1474	29	14	82640	84096	352193	353642	0	2296
NC072536.1	Chromosome1	98.447	1288	6	4	112313	113594	367291	366012	0	2255
NC072536.1	Chromosome1	95.192	1456	10	12	199823	201244	23717	25146	0	2246
NC072536.1	Chromosome1	94.161	1490	45	18	164181	165657	321391	319931	0	2231
NC072536.1	Chromosome1	97.068	1262	24	7	107473	108723	446595	445336	0	2113
NC072536.1	Chromosome1	96.927	1269	9	4	171503	172747	439279	440541	0	2100
NC072536.1	Chromosome1	95.401	1348	9	11	63516	64831	25070	23744	0	2097
NC072536.1	Chromosome1	95.373	1275	24	14	3460	4708	432528	433793	0	1995
NC072536.1	Chromosome1	98.029	1116	16	4	39319	40434	89768	90877	0	1934
NC072536.1	Chromosome1	98.029	1116	16	4	39319	40434	317115	316006	0	1934
NC072536.1	Chromosome1	96.937	1110	10	5	144978	146068	245176	246280	0	1840
NC072536.1	Chromosome1	97.996	1048	11	5	21699	22738	257395	256350	0	1810
NC072536.1	Chromosome1	98.695	996	4	2	27700	28695	284717	283731	0	1759
NC072536.1	Chromosome1	97.382	993	11	5	139124	140110	224863	225846	0	1676
NC072536.1	Chromosome1	96.289	1024	18	6	142949	143958	234286	235303	0	1663
NC072536.1	Chromosome1	99.32	883	3	1	148054	148936	295783	296662	0	1594
NC072536.1	Chromosome1	97.497	919	10	6	60178	61084	257424	256507	0	1557
NC072536.1	Chromosome1	97.783	902	12	3	167354	168251	44461	43564	0	1548
NC072536.1	Chromosome1	97.18	922	5	7	13328	14237	436437	437349	0	1539
NC072536.1	Chromosome1	99.168	841	7	0	129574	130414	385803	384963	0	1515
NC072536.1	Chromosome1	99.403	837	0	1	52206	53037	180527	179691	0	1513
NC072536.1	Chromosome1	97.531	891	8	3	100969	101847	452856	451968	0	1511
NC072536.1	Chromosome1	99.513	821	4	0	12436	13256	359656	358836	0	1495
NC072536.1	Chromosome1	98.916	830	5	1	168832	169661	436599	437424	0	1480
NC072536.1	Chromosome1	96.321	897	10	4	152756	153646	205889	205010	0	1452
NC072536.1	Chromosome1	94.589	924	43	6	87249	88167	145739	144818	0	1423
NC072536.1	Chromosome1	98.861	790	9	0	58203	58992	83859	83070	0	1410
NC072536.1	Chromosome1	97.672	816	19	0	133435	134250	412486	413301	0	1402
NC072536.1	Chromosome1	97.537	812	15	2	81828	82638	216157	215350	0	1384
NC072536.1	Chromosome1	99.086	766	1	3	88419	89179	389893	390657	0	1371
NC072536.1	Chromosome1	98.568	768	5	2	125786	126547	383580	382813	0	1352
NC072536.1	Chromosome1	99.578	711	3	0	62791	63501	25864	25154	0	1297
NC072536.1	Chromosome1	99.578	711	3	0	201316	202026	25154	25864	0	1297
NC072536.1	Chromosome1	98.611	720	5	1	166308	167022	93053	93772	0	1269
NC072536.1	Chromosome1	98.611	720	5	1	166308	167022	313830	313111	0	1269
NC072536.1	Chromosome1	97.177	744	7	2	51055	51789	109052	109790	0	1245
NC072536.1	Chromosome1	97.17	742	7	5	8132	8867	271306	272039	0	1242
NC072536.1	Chromosome1	97.368	722	11	4	122047	122762	354012	354731	0	1221
NC072536.1	Chromosome1	95.485	753	18	8	14502	15248	437584	438326	0	1188
NC072536.1	Chromosome1	97.872	658	8	1	199142	199799	406042	406693	0	1133
NC072536.1	Chromosome1	94.942	692	16	9	137874	138556	38843	39524	0	1066
NC072536.1	Chromosome1	99.154	591	2	1	134342	134929	35162	35752	0	1061
NC072536.1	Chromosome1	95.529	671	12	8	187315	187981	263742	263086	0	1057
NC072536.1	Chromosome1	94.638	690	10	8	20048	20719	260571	259891	0	1044
NC072536.1	Chromosome1	98.173	602	4	3	92419	93014	430395	429795	0	1044
NC072536.1	Chromosome1	97.762	581	3	3	115257	115836	52281	51710	0	992
NC072536.1	Chromosome1	97.561	574	5	1	129020	129584	386398	385825	0	974
NC072536.1	Chromosome1	98.659	522	6	1	142410	142931	330634	331154	0	924
NC072536.1	Chromosome1	97.075	547	16	0	165111	165657	86406	86952	0	922
NC072536.1	Chromosome1	97.905	525	10	1	125405	125928	357339	357863	0	907
NC072536.1	Chromosome1	91.581	677	23	5	122757	123399	354644	355320	0	904
NC072536.1	Chromosome1	97.104	518	14	1	176880	177397	163407	163923	0	872
NC072536.1	Chromosome1	95.941	542	13	3	21142	21679	258003	257467	0	870
NC072536.1	Chromosome1	96.449	535	3	5	205318	205836	258457	258991	0	869
NC072536.1	Chromosome1	95.479	553	8	5	45954	46489	260019	260571	0	867
NC072536.1	Chromosome1	97.233	506	8	1	64831	65336	406541	406042	0	852
NC072536.1	Chromosome1	94.286	560	13	8	7596	8138	270719	271276	0	839
NC072536.1	Chromosome1	94.796	538	11	6	180541	181061	16322	16859	0	822
NC072536.1	Chromosome1	95.265	528	8	5	205836	206346	260044	260571	0	821
NC072536.1	Chromosome1	90.597	553	19	15	103873	104414	450096	449566	0	702
NC072536.1	Chromosome1	83.226	775	99	23	87530	88290	388825	389582	0	682
NC072536.1	Chromosome1	91.296	517	15	6	111476	111973	442016	441511	0	678
NC072536.1	Chromosome1	87.283	519	58	5	86952	87466	388219	388733	3e-166	586
NC072536.1	Chromosome1	81.9	779	60	28	154618	155349	186254	185510	3.88e-165	582
Chromosome1	NC053920.1	97.565	3779	58	11	131072	134834	211302	207542	0	6438
Chromosome1	NC053920.1	97.993	3189	24	9	32043	35221	257732	254574	0	5498
Chromosome1	NC053920.1	95.538	2981	75	31	446628	449579	226886	223935	0	4715
Chromosome1	NC053920.1	96.927	2636	36	18	36025	38636	293507	296121	0	4377
Chromosome1	NC053920.1	98.172	2134	26	4	349914	352035	419181	417049	0	3712
Chromosome1	NC053920.1	98.031	1879	17	4	18500	20375	391620	393481	0	3247
Chromosome1	NC053920.1	98.031	1879	17	4	292951	294826	393481	391620	0	3247
Chromosome1	NC053920.1	94.49	2069	42	28	433899	435916	7165	9212	0	3123
Chromosome1	NC053920.1	96.332	1854	28	9	450170	451999	223063	221226	0	3011
Chromosome1	NC053920.1	96.519	1810	39	7	246967	248760	312599	314400	0	2972
Chromosome1	NC053920.1	98.04	1633	27	2	397828	399456	82226	80595	0	2833
Chromosome1	NC053920.1	95.891	1728	44	11	321561	323269	352607	350888	0	2772
Chromosome1	NC053920.1	93.72	1863	54	26	355449	357272	270577	272415	0	2734
Chromosome1	NC053920.1	97.826	1564	21	6	468591	470148	326525	328081	0	2687
Chromosome1	NC053920.1	96.55	1565	51	2	203426	204987	44964	43400	0	2588
Chromosome1	NC053920.1	96.776	1551	50	0	203437	204987	130566	129016	0	2588
Chromosome1	NC053920.1	96.72	1555	49	2	203427	204981	433696	435248	0	2588
Chromosome1	NC053920.1	96.469	1586	20	10	430984	432550	3869	5437	0	2586
Chromosome1	NC053920.1	96.469	1586	20	10	430984	432550	34057	32489	0	2586
Chromosome1	NC053920.1	94.834	1568	38	14	120518	122058	83794	82243	0	2407
Chromosome1	NC053920.1	95.455	1518	37	13	74525	76041	346040	347526	0	2392
Chromosome1	NC053920.1	95.989	1471	36	6	331405	332867	74234	72779	0	2368
Chromosome1	NC053920.1	98.381	1297	16	4	16841	18132	389875	391171	0	2274
Chromosome1	NC053920.1	92.52	1631	38	26	183810	185378	338567	336959	0	2259
Chromosome1	NC053920.1	95.686	1414	38	10	76159	77562	347727	349127	0	2252
Chromosome1	NC053920.1	94.686	1449	21	10	372196	373599	201166	202603	0	2198
Chromosome1	NC053920.1	94.797	1403	46	11	84017	85413	114227	112846	0	2161
Chromosome1	NC053920.1	91.839	1593	51	26	256519	258051	40951	39378	0	2148
Chromosome1	NC053920.1	91.839	1593	51	25	256519	258051	86208	87781	0	2148
Chromosome1	NC053920.1	91.839	1593	51	25	256519	258051	437703	439276	0	2148
Chromosome1	NC053920.1	95.878	1310	20	10	439283	440582	371878	373163	0	2089
Chromosome1	NC053920.1	96.207	1239	27	7	386340	387564	282804	281572	0	2010
Chromosome1	NC053920.1	96.836	1201	28	7	366096	367291	240693	239498	0	1999
Chromosome1	NC053920.1	93.033	1378	64	13	319940	321294	354161	352793	0	1984
Chromosome1	NC053920.1	93.86	1303	42	15	23765	25050	133377	132096	0	1929
Chromosome1	NC053920.1	93.86	1303	42	15	23765	25050	430893	432174	0	1929
Chromosome1	NC053920.1	94.003	1284	40	15	352204	353467	176624	177890	0	1910
Chromosome1	NC053920.1	95.402	1218	14	17	295765	296954	314421	315624	0	1901
Chromosome1	NC053920.1	96.561	1134	32	4	432655	433787	5895	7022	0	1871
Chromosome1	NC053920.1	96.561	1134	32	4	432655	433787	32031	30904	0	1871
Chromosome1	NC053920.1	95.526	1140	23	8	445402	446524	228153	227025	0	1797
Chromosome1	NC053920.1	97.5	1040	8	8	388765	389788	197242	198279	0	1760
Chromosome1	NC053920.1	99.522	837	4	0	179691	180527	101617	100781	0	1524
Chromosome1	NC053920.1	98.023	860	15	2	89943	90800	79328	80187	0	1493
Chromosome1	NC053920.1	98.023	860	15	2	316083	316940	80187	79328	0	1493
Chromosome1	NC053920.1	97.065	886	13	4	205013	205889	332546	331665	0	1480
Chromosome1	NC053920.1	96.222	900	13	11	256519	257408	126567	125679	0	1454
Chromosome1	NC053920.1	95.82	909	19	5	245176	246070	311249	312152	0	1450
Chromosome1	NC053920.1	98.16	815	15	0	25037	25851	132051	131237	0	1423
Chromosome1	NC053920.1	98.16	815	15	0	25037	25851	432219	433033	0	1423
Chromosome1	NC053920.1	95.742	869	11	5	451994	452856	221199	220351	0	1376
Chromosome1	NC053920.1	96.618	828	22	3	358834	359656	28822	27996	0	1369
Chromosome1	NC053920.1	97.382	802	20	1	412495	413296	291372	292172	0	1363
Chromosome1	NC053920.1	98.433	766	7	1	234474	235239	309408	310168	0	1343
Chromosome1	NC053920.1	97.692	780	5	1	436559	437338	29014	29780	0	1328
Chromosome1	NC053920.1	97.692	780	5	1	436559	437338	368812	369578	0	1328
Chromosome1	NC053920.1	96.599	794	21	2	224863	225656	297712	298499	0	1312
Chromosome1	NC053920.1	96.005	801	9	4	35238	36015	292578	293378	0	1280
Chromosome1	NC053920.1	97.351	755	3	4	389891	390644	198290	199028	0	1267
Chromosome1	NC053920.1	93.735	846	23	8	283713	284535	55798	54960	0	1242
Chromosome1	NC053920.1	94.458	812	19	7	438385	439187	370702	371496	0	1227
Chromosome1	NC053920.1	89.409	982	23	20	222651	223569	159435	158472	0	1162
Chromosome1	NC053920.1	96.848	698	17	1	43736	44433	360927	360235	0	1162
Chromosome1	NC053920.1	93.059	778	53	1	215328	216104	176630	175853	0	1136
Chromosome1	NC053920.1	95.875	703	27	1	263086	263786	406771	406069	0	1136
Chromosome1	NC053920.1	88.091	1016	35	26	107687	108662	386942	385973	0	1127
Chromosome1	NC053920.1	97.496	639	6	2	218145	218783	123637	123009	0	1083
Chromosome1	NC053920.1	95.108	695	17	8	437601	438278	30068	30762	0	1079
Chromosome1	NC053920.1	95.108	695	17	8	437601	438278	369866	370560	0	1079
Chromosome1	NC053920.1	96.104	616	11	4	382978	383580	273430	272815	0	992
Chromosome1	NC053920.1	96.97	594	13	1	38931	39524	296561	297149	0	992
Chromosome1	NC053920.1	96.259	588	8	6	429795	430374	207502	206921	0	952
Chromosome1	NC053920.1	96.552	580	8	4	51710	52284	244192	243620	0	950
Chromosome1	NC053920.1	95.27	592	18	2	441456	442047	239171	238590	0	929
Chromosome1	NC053920.1	98.279	523	9	0	388219	388741	196722	197244	0	917
Chromosome1	NC053920.1	92.553	658	17	7	385151	385803	284066	283436	0	915
Chromosome1	NC053920.1	95.181	581	17	6	271393	271965	10522	11099	0	907
Chromosome1	NC053920.1	96.673	541	16	2	163384	163923	381502	382041	0	898
Chromosome1	NC053920.1	97.524	525	12	1	385825	386348	283446	282922	0	896
Chromosome1	NC053920.1	96.097	538	21	0	86406	86943	353624	354161	0	878
Chromosome1	NC053920.1	92.308	624	31	9	259953	260571	38935	38324	0	870
Chromosome1	NC053920.1	92.308	624	31	9	259953	260571	88224	88835	0	870
Chromosome1	NC053920.1	92.308	624	31	9	259953	260571	439719	440330	0	870
Chromosome1	NC053920.1	95.247	526	23	2	357339	357863	272434	272958	0	832
Chromosome1	NC053920.1	90.047	633	28	15	83069	83667	115654	115023	0	787
Chromosome1	NC053920.1	79.834	1205	95	58	185374	186532	336774	335672	0	743
Chromosome1	NC053920.1	88.327	514	28	15	109097	109600	97030	97521	1.62e-166	588
Chromosome1	NC053920.1	80.508	708	89	20	315411	316105	380726	381397	2.8e-139	497
Chromosome1	NC053920.1	80.508	708	89	20	90778	91472	381397	380726	2.8e-139	497
Chromosome1	NC053920.1	82.643	507	58	7	248670	249171	381383	380902	1.74e-116	422
Chromosome1	NC053920.1	74.244	893	175	38	144818	145685	197935	197073	5.04e-87	324
Chromosome2	NC053920.1	98.183	4073	37	12	237	4283	56627	60688	0	7077
Chromosome2	NC053920.1	96.599	2411	36	18	34249	36617	153113	150707	0	3956
Chromosome2	NC053920.1	96.504	2174	34	15	39717	41872	146920	144771	0	3555
Chromosome2	NC053920.1	96.352	1782	22	11	32481	34257	154897	153154	0	2891
Chromosome2	NC053920.1	96.817	1351	23	12	38286	39628	148493	147155	0	2239
Chromosome2	NC053920.1	96.497	1256	24	10	4434	5675	60933	62182	0	2058
Chromosome2	NC053920.1	95.993	1223	18	6	37084	38275	150195	148973	0	1958
Chromosome2	NC053920.1	94.211	1140	20	16	7865	8983	136449	135335	0	1698
Chromosome2	NC053920.1	94.283	1137	19	16	7865	8980	427821	428932	0	1698
Chromosome2	NC053920.1	94.086	1133	22	15	6692	7820	137784	136693	0	1679
Chromosome2	NC053920.1	94.086	1133	22	15	6692	7820	426486	427577	0	1679
Chromosome2	NC053920.1	95.969	769	22	4	28976	29736	90591	89824	0	1240
Chromosome2	NC053920.1	95.361	776	8	16	30338	31093	103106	102339	0	1208
NC053920.1	NC083965.1	96.95	4065	58	14	56633	60680	63203	59188	0	6759
NC053920.1	NC083965.1	93.262	4690	152	61	150261	154896	370133	365554	0	6759
NC053920.1	NC083965.1	94.829	3249	79	35	208095	211297	119854	116649	0	4987
NC053920.1	NC083965.1	96.091	2865	79	9	270449	273309	28244	25409	0	4639
NC053920.1	NC083965.1	93.463	3029	100	31	7267	10250	469145	472120	0	4407
NC053920.1	NC083965.1	97.519	2459	53	4	293513	295968	173300	175753	0	4196
NC053920.1	NC083965.1	94.774	2679	79	18	224211	226866	104774	102134	0	4115
NC053920.1	NC083965.1	96.124	2451	54	15	80447	82878	458166	455738	0	3962
NC053920.1	NC083965.1	97.767	2239	41	3	255473	257702	416595	414357	0	3849
NC053920.1	NC083965.1	92.835	2568	87	41	345034	347526	499562	497017	0	3633
NC053920.1	NC083965.1	95.797	2165	60	12	417154	419299	44215	46367	0	3465
NC053920.1	NC083965.1	96.234	1965	31	12	391496	393425	256250	254294	0	3179
NC053920.1	NC083965.1	95.143	1997	48	16	264953	266933	502487	504450	0	3105
NC053920.1	NC083965.1	93.567	1943	63	27	144860	146761	374841	372920	0	2839
NC053920.1	NC083965.1	94.853	1807	43	20	221245	223042	106952	105187	0	2776
NC053920.1	NC083965.1	94.067	1753	50	20	350888	352621	136694	138411	0	2612
NC053920.1	NC083965.1	97.253	1529	42	0	433704	435232	490494	488966	0	2591
NC053920.1	NC083965.1	97.253	1529	42	0	43422	44950	488966	490494	0	2591
NC053920.1	NC083965.1	97.253	1529	42	0	129038	130566	488966	490494	0	2591
NC053920.1	NC083965.1	93.816	1698	53	25	309405	311089	156286	154628	0	2507
NC053920.1	NC083965.1	96.04	1515	28	10	112737	114223	150406	148896	0	2436
NC053920.1	NC083965.1	91.55	1787	100	16	24630	26401	389972	391722	0	2416
NC053920.1	NC083965.1	98.193	1328	18	3	196760	198086	292662	293984	0	2314
NC053920.1	NC083965.1	98.907	1281	10	3	389848	391126	257548	256270	0	2285
NC053920.1	NC083965.1	96.122	1341	36	8	352786	354122	138876	140204	0	2174
NC053920.1	NC083965.1	95.982	1344	34	8	147215	148548	372525	371192	0	2165
NC053920.1	NC083965.1	96.055	1318	34	10	239498	240813	198660	199961	0	2130
NC053920.1	NC083965.1	94.592	1276	33	12	312631	313905	152712	151472	0	1941
NC053920.1	NC083965.1	94.349	1274	25	7	60920	62182	59174	57937	0	1910
NC053920.1	NC083965.1	92.704	1357	48	22	4082	5422	466240	467561	0	1910
NC053920.1	NC083965.1	92.704	1357	48	22	32504	33844	467561	466240	0	1910
NC053920.1	NC083965.1	88.012	1685	86	45	335589	337238	511146	509543	0	1886
NC053920.1	NC083965.1	95.182	1183	43	7	178717	179885	249001	250183	0	1857
NC053920.1	NC083965.1	93.271	1278	39	11	371950	373204	233033	231780	0	1840
NC053920.1	NC083965.1	95.855	1134	40	5	267703	268833	505219	506348	0	1827
NC053920.1	NC083965.1	93.785	1239	29	16	102342	103547	364164	362941	0	1818
NC053920.1	NC083965.1	90.056	1438	60	31	406031	407433	359388	360777	0	1786
NC053920.1	NC083965.1	95.95	1111	23	5	5895	6999	467864	468958	0	1783
NC053920.1	NC083965.1	95.95	1111	23	5	30927	32031	468958	467864	0	1783
NC053920.1	NC083965.1	92.616	1273	39	14	89255	90503	227694	226453	0	1779
NC053920.1	NC083965.1	96.735	1072	24	2	227080	228144	102076	101009	0	1775
NC053920.1	NC083965.1	97.173	1026	22	4	27812	28834	328473	329494	0	1727
NC053920.1	NC083965.1	94.766	1070	36	5	381388	382442	482304	483368	0	1648
NC053920.1	NC083965.1	95.192	1040	33	7	347826	348850	496784	495747	0	1628
NC053920.1	NC083965.1	86.245	1534	97	50	263458	264939	514708	516179	0	1559
NC053920.1	NC083965.1	95.431	963	35	1	374977	375930	252568	253530	0	1526
NC053920.1	NC083965.1	93.889	1031	28	11	327148	328167	528110	527104	0	1522
NC053920.1	NC083965.1	92.427	1096	31	13	427837	428896	54824	53745	0	1517
NC053920.1	NC083965.1	92.427	1096	31	13	135374	136433	53745	54824	0	1517
NC053920.1	NC083965.1	94.266	994	38	7	268880	269862	29629	28644	0	1502
NC053920.1	NC083965.1	96.145	908	14	4	254574	255461	417584	416678	0	1463
NC053920.1	NC083965.1	92.536	1045	38	15	311127	312148	154556	153529	0	1461
NC053920.1	NC083965.1	90.586	1126	72	12	407507	408602	394703	395824	0	1461
NC053920.1	NC083965.1	91.805	1086	27	15	426485	427528	56431	55366	0	1456
NC053920.1	NC083965.1	91.805	1086	27	15	136742	137785	55366	56431	0	1456
NC053920.1	NC083965.1	96.77	867	14	2	79328	80194	309494	308642	0	1434
NC053920.1	NC083965.1	94.855	933	20	5	296598	297506	175761	176689	0	1432
NC053920.1	NC083965.1	89.149	1198	38	19	219909	221062	108205	107056	0	1408
NC053920.1	NC083965.1	97.878	801	16	1	175838	176638	224466	225265	0	1384
NC053920.1	NC083965.1	96.655	837	18	2	432197	433033	354929	354103	0	1382
NC053920.1	NC083965.1	96.655	837	18	2	131237	132073	354103	354929	0	1382
NC053920.1	NC083965.1	96.667	810	21	2	291369	292172	121784	122593	0	1341
NC053920.1	NC083965.1	94.774	861	19	4	431306	432162	355921	355083	0	1317
NC053920.1	NC083965.1	94.774	861	19	4	132108	132964	355083	355921	0	1317
NC053920.1	NC083965.1	94.53	841	21	11	437703	438523	484953	484118	0	1275
NC053920.1	NC083965.1	94.53	841	21	11	40131	40951	484118	484953	0	1275
NC053920.1	NC083965.1	94.53	841	21	11	125747	126567	484118	484953	0	1275
NC053920.1	NC083965.1	94.53	841	21	11	86208	87028	484953	484118	0	1275
NC053920.1	NC083965.1	96.258	775	17	4	83024	83794	507543	506777	0	1260
NC053920.1	NC083965.1	94.73	797	23	6	360148	360925	347106	346310	0	1221
NC053920.1	NC083965.1	96.717	731	20	2	314421	315147	7689	6959	0	1214
NC053920.1	NC083965.1	90.831	927	47	12	217012	217903	112048	111125	0	1206
NC053920.1	NC083965.1	90.628	939	30	16	333685	334570	519989	519056	0	1194
NC053920.1	NC083965.1	99.07	645	6	0	198295	198939	294048	294692	0	1158
NC053920.1	NC083965.1	94.612	761	17	4	292618	293378	172548	173284	0	1157
NC053920.1	NC083965.1	92.978	769	23	8	370721	371467	233871	233112	0	1092
NC053920.1	NC083965.1	84.301	1223	63	46	217921	219069	110053	108886	0	1075
NC053920.1	NC083965.1	95.14	679	23	2	140987	141660	518219	517546	0	1062
NC053920.1	NC083965.1	95.14	679	23	2	422610	423283	517546	518219	0	1062
NC053920.1	NC083965.1	91.391	755	23	9	439767	440490	228459	227716	0	996
NC053920.1	NC083965.1	91.391	755	23	9	38164	38887	227716	228459	0	996
NC053920.1	NC083965.1	91.391	755	23	9	88272	88995	228459	227716	0	996
NC053920.1	NC083965.1	96.604	589	16	1	369880	370464	234754	234166	0	974
NC053920.1	NC083965.1	96.604	589	16	1	30082	30666	234754	234166	0	974
NC053920.1	NC083965.1	97.719	526	12	0	326523	327048	446616	446091	0	905
NC053920.1	NC083965.1	92.21	629	29	8	382580	383205	483350	483961	0	872
NC053920.1	NC083965.1	93.229	576	17	6	149347	149912	371173	370610	0	828
NC053920.1	NC083965.1	93.419	547	14	4	51176	51721	330593	331118	0	791
NC053920.1	NC083965.1	84.241	863	35	33	16580	17417	145485	146271	0	747
NC053920.1	NC083965.1	88.535	628	36	18	115023	115650	148537	147946	0	728
NC053920.1	NC083965.1	87.594	532	26	15	266413	266936	370779	370280	3.16e-164	580
NC083965.1	NC081934.1	95.078	4531	103	37	59151	63604	119159	123646	0	7022
NC083965.1	NC081934.1	93.546	4447	139	53	365337	369692	646893	642504	0	6486
NC083965.1	NC081934.1	96.954	3217	78	7	172548	175753	133138	129931	0	5380
NC083965.1	NC081934.1	92.605	3746	132	61	116168	119860	660056	656403	0	5249
NC083965.1	NC081934.1	91.7	3241	144	49	544417	547575	558372	555175	0	4379
NC083965.1	NC081934.1	96.684	2624	65	9	25409	28017	203493	200877	0	4344
NC083965.1	NC081934.1	90.437	3315	164	63	497039	500254	78890	82150	0	4224
NC083965.1	NC081934.1	94.596	2646	85	28	102145	104763	345289	347903	0	4041
NC083965.1	NC081934.1	97.857	2240	46	1	414356	416595	383636	381399	0	3869
NC083965.1	NC081934.1	94.25	2574	73	20	147938	150500	561245	558736	0	3864
NC083965.1	NC081934.1	88.797	3008	139	70	362418	365346	649862	646974	0	3506
NC083965.1	NC081934.1	96.387	2131	45	11	456273	458402	151812	149713	0	3480
NC083965.1	NC081934.1	95.165	2151	74	8	44215	46363	3827	5949	0	3369
NC083965.1	NC081934.1	95.665	2053	63	10	481880	483910	374304	376352	0	3275
NC083965.1	NC081934.1	94.461	1986	42	23	502494	504437	195806	197765	0	2996
NC083965.1	NC081934.1	94.177	1992	57	24	352989	354935	113001	111024	0	2981
NC083965.1	NC081934.1	94.29	1909	52	16	105196	107073	348837	350719	0	2868
NC083965.1	NC081934.1	94.269	1902	44	22	150846	152712	189392	187521	0	2848
NC083965.1	NC081934.1	91.73	2104	91	31	217510	219577	521543	523599	0	2844
NC083965.1	NC081934.1	97.569	1604	26	7	254262	255853	315118	313516	0	2734
NC083965.1	NC081934.1	97.21	1613	37	4	488925	490537	284607	286211	0	2723
NC083965.1	NC081934.1	90.609	2119	95	36	228523	230568	222538	220451	0	2715
NC083965.1	NC081934.1	92.701	1918	69	25	55346	57237	115545	117417	0	2700
NC083965.1	NC081934.1	91.676	1874	95	24	355973	357818	110131	108291	0	2540
NC083965.1	NC081934.1	91.139	1941	71	38	372929	374841	639789	637922	0	2538
NC083965.1	NC081934.1	93.468	1730	42	27	308645	310336	334222	332526	0	2503
NC083965.1	NC081934.1	88.44	2180	114	42	358267	360340	667463	669610	0	2503
NC083965.1	NC081934.1	91.488	1774	74	35	110935	112673	352753	354484	0	2368
NC083965.1	NC081934.1	96.036	1463	36	10	136687	138133	106481	105025	0	2361
NC083965.1	NC081934.1	92.728	1609	58	23	100528	102089	343570	345166	0	2268
NC083965.1	NC081934.1	93.185	1570	58	18	138670	140204	104648	103093	0	2261
NC083965.1	NC081934.1	97.859	1308	23	1	292682	293984	397969	396662	0	2255
NC083965.1	NC081934.1	98.283	1281	12	3	256270	257541	313138	311859	0	2235
NC083965.1	NC081934.1	94.771	1377	30	13	466213	467561	428477	429839	0	2106
NC083965.1	NC081934.1	95.878	1310	39	9	198660	199962	621309	620008	0	2106
NC083965.1	NC081934.1	88.399	1724	95	41	509571	511222	579332	581022	0	1978
NC083965.1	NC081934.1	90.837	1517	51	24	226453	227911	224315	222829	0	1951
NC083965.1	NC081934.1	94.214	1279	42	13	155025	156286	185252	183989	0	1923
NC083965.1	NC081934.1	91.349	1445	52	23	6883	8312	162555	163941	0	1908
NC083965.1	NC081934.1	94.286	1260	44	10	374878	376127	637850	636609	0	1903
NC083965.1	NC081934.1	97.14	1119	27	2	543261	544375	191324	190207	0	1884
NC083965.1	NC081934.1	88.346	1596	102	26	390177	391723	372843	371283	0	1840
NC083965.1	NC081934.1	96.32	1114	17	3	224435	225532	524023	525128	0	1808
NC083965.1	NC081934.1	96.279	1102	32	4	98515	99607	41936	43037	0	1799
NC083965.1	NC081934.1	93.227	1255	30	16	57724	58938	117425	118664	0	1796
NC083965.1	NC081934.1	94.348	1150	43	8	469145	470293	431177	432305	0	1744
NC083965.1	NC081934.1	95.225	1110	38	7	505242	506349	198564	199660	0	1742
NC083965.1	NC081934.1	91.771	1276	54	17	259670	260929	606187	604947	0	1727
NC083965.1	NC081934.1	95.351	1097	29	4	467863	468949	429929	431013	0	1724
NC083965.1	NC081934.1	92.146	1235	62	9	63657	64880	123662	124872	0	1711
NC083965.1	NC081934.1	95.694	1045	35	8	371483	372520	640990	639949	0	1672
NC083965.1	NC081934.1	93.316	1137	63	10	394703	395832	602384	603514	0	1666
NC083965.1	NC081934.1	96.603	1001	24	2	449237	450237	395476	394486	0	1652
NC083965.1	NC081934.1	96.603	1001	24	2	92090	93090	395476	394486	0	1652
NC083965.1	NC081934.1	93.874	1110	38	10	53745	54836	114290	115387	0	1646
NC083965.1	NC081934.1	92.655	1130	44	12	107482	108600	350850	351951	0	1591
NC083965.1	NC081934.1	96.825	945	19	5	416678	417619	381387	380451	0	1568
NC083965.1	NC081934.1	91.345	1190	39	18	70467	71629	515128	516280	0	1568
NC083965.1	NC081934.1	94.214	1037	28	9	495747	496783	77771	78775	0	1554
NC083965.1	NC081934.1	96.753	924	24	5	328595	329515	370188	369268	0	1535
NC083965.1	NC081934.1	92.335	1109	36	19	506459	507540	153478	152392	0	1531
NC083965.1	NC081934.1	89.573	1266	33	40	471086	472286	466714	467945	0	1515
NC083965.1	NC081934.1	96.043	935	21	3	121793	122727	55811	54893	0	1507
NC083965.1	NC081934.1	92.444	1019	50	13	314384	315394	663585	662586	0	1430
NC083965.1	NC081934.1	92.786	998	29	16	135021	135998	108165	107191	0	1404
NC083965.1	NC081934.1	94.143	939	23	10	175755	176684	129795	128880	0	1400
NC083965.1	NC081934.1	91.792	999	40	19	28644	29629	200674	199705	0	1352
NC083965.1	NC081934.1	91.042	1027	48	15	500610	501615	82165	83168	0	1347
NC083965.1	NC081934.1	91.984	973	31	17	484164	485125	219268	218332	0	1321
NC083965.1	NC081934.1	98.255	745	7	1	346324	347068	133983	133245	0	1299
NC083965.1	NC081934.1	93.807	872	38	8	527118	527988	653637	654493	0	1297
NC083965.1	NC081934.1	92.779	914	32	16	445718	446600	537044	537954	0	1291
NC083965.1	NC081934.1	93.311	897	19	12	263301	264174	204663	203785	0	1286
NC083965.1	NC081934.1	92.715	906	29	18	231203	232094	76621	77503	0	1273
NC083965.1	NC081934.1	93.873	865	20	5	355086	355921	110997	110137	0	1273
NC083965.1	NC081934.1	87.599	1137	67	31	153508	154602	186712	185608	0	1251
NC083965.1	NC081934.1	96.635	743	22	2	488925	489667	593213	593952	0	1230
NC083965.1	NC081934.1	96.515	746	23	2	488925	489670	656022	655280	0	1230
NC083965.1	NC081934.1	90.491	957	35	23	511452	512368	591372	590432	0	1212
NC083965.1	NC081934.1	91.705	880	37	9	133538	134392	192564	193432	0	1188
NC083965.1	NC081934.1	90.673	847	25	15	472645	473472	467956	468767	0	1077
NC083965.1	NC081934.1	95.542	673	18	2	232368	233029	594808	595479	0	1066
NC083965.1	NC081934.1	98.971	583	6	0	294110	294692	396636	396054	0	1044
NC083965.1	NC081934.1	96.452	620	22	0	273883	274502	259706	259087	0	1024
NC083965.1	NC081934.1	92.371	734	31	8	233129	233858	595489	596201	0	1022
NC083965.1	NC081934.1	93.741	671	18	7	185113	185772	662450	661793	0	985
NC083965.1	NC081934.1	96.29	593	12	5	234166	234758	596223	596805	0	965
NC083965.1	NC081934.1	96.69	574	19	0	446128	446701	36293	35720	0	955
NC083965.1	NC081934.1	89.125	800	33	11	470246	471008	465890	466672	0	946
NC083965.1	NC081934.1	93.878	637	18	9	383688	384309	673748	673118	0	941
NC083965.1	NC081934.1	96.558	523	13	4	235091	235608	596818	597340	0	861
NC083965.1	NC081934.1	87.911	761	50	20	271331	272076	447579	446846	0	857
NC083965.1	NC081934.1	89.158	701	46	15	286799	287486	629707	629024	0	846
NC083965.1	NC081934.1	89.226	659	44	10	200142	200786	619891	619246	0	798
NC083965.1	NC081934.1	90.256	626	34	10	69776	70380	224949	224330	0	793
NC083965.1	NC081934.1	92.336	548	25	9	315605	316141	179450	178909	0	763
NC083965.1	NC081934.1	88.779	606	27	17	450490	451071	147903	147315	0	704
NC083965.1	NC081934.1	88.779	606	27	17	93343	93924	147903	147315	0	704
NC083965.1	NC081934.1	86.698	639	49	15	184132	184743	293883	294512	0	676
NC083965.1	NC081934.1	87.585	588	48	16	445625	446196	246117	246695	0	658
NC083965.1	NC081934.1	87.879	594	25	17	152778	153346	187396	186825	0	654
NC083965.1	NC081934.1	88.489	556	21	11	370635	371173	641715	641186	1.32e-179	632
NC083965.1	NC081934.1	86.047	602	28	16	136104	136655	107147	106552	1.73e-168	595
NC083965.1	NC081934.1	86.705	519	16	18	370296	370779	197765	197265	6.4e-148	527
NC083965.1	NC081934.1	84.069	521	50	12	361658	362157	650443	649935	3.04e-131	472
